# Supplementary material for: Genetic Relationships Among Portuguese Cultivated and Wild Vitis vinifera L. Germplasm
Source: Front Plant Sci. 2020 Mar 5;11:127. doi: 10.3389/fpls.2020.00127 (PMC7066319; doi:10.3389/fpls.2020.00127)
Supplement: Supplementary file 1 [file DataSheet_1.xlsx]

## Sheet: SupplTables
Supplementary Material
Genetic Relationships Among Portuguese Cultivated and Wild Vitis vinifera L. germplasm
Jorge Cunha1,2*, Javier Ibáñez3, Margarida Teixeira-Santos1, João Brazão1,2, Pedro Fevereiro2,4,
José M. Martínez-Zapater3, José E. Eiras‐Dias1,2
1 Instituto Nacional de Investigação Agrária e Veterinária, Dois Portos, Portugal.
2 Green-it Unit, Instituto de Tecnologia Química e Biológica, Universidade Nova de Lisboa,
Oeiras, Portugal.
3 Departamento de Viticultura, Instituto de Ciencias de la Vid y del Vino, Consejo Superior de Investigaciones Científicas,
Universidad de La Rioja, Gobierno de La Rioja, Logroño, Spain.
4 Departamento de Biologia Vegetal, Faculdade de Ciências, Universidade de Lisboa, Lisboa, Portugal.
* Corresponding Author:
Dr. Jorge Cunha
jorge.cunha@iniav.pt

## Sheet: SupplTable1
Supplementary Table 1. Non redundant genotypes of Portuguese grapevine varieties and wild vine accessions for the 231 SNP markers analyszed
Access number	Portuguese cultivar name	Acronym	VIVC number	VIVC prime name (if different from the Portuguese cultivar name)	Varieties assigned to the origin	ICVV-SNP genotype number	SNP1003_336		SNP1015_67		SNP1027_69		SNP1035_226		SNP1079_58		SNP1119_176		SNP1127_70		SNP1157_64		SNP1215_138		SNP1229_219		SNP1323_155		SNP1347_100		SNP1349_174		SNP1399_81		SNP1411_565		SNP1445_218		SNP1453_40		SNP1471_179		SNP1513_153		SNP191_100		SNP197_82		SNP227_191
50615	Água Santa	AguaSanta	123		NEWC	2346	C	C	G	G	T	T	C	T	A	A	A	C	G	T	T	T	C	T	C	G	A	C	A	G	A	A	A	A	T	T	A	A	G	G	T	T	T	T	C	C	C	C	A
41502	Fepiro	Alenteja	267		NEWC	3182	C	C	G	G	C	T	C	T	G	G	C	C	G	G	T	T	T	T	C	G	C	C	A	A	G	G	0	0	A	T	A	A	A	A	T	T	C	T	C	C	A	C	A
52003	Alfrocheiro	Alfrocheiro	277		L	2173	A	C	G	G	C	T	C	T	A	G	C	C	G	T	A	T	T	T	C	G	A	A	A	G	A	G	A	A	A	T	A	G	A	G	T	T	T	T	C	C	A	C	A
51610	Douradinha	AlfrocheiroB	8864		L	854	A	C	G	G	C	T	C	T	G	G	A	C	G	T	A	A	T	T	C	C	A	A	A	G	A	G	A	A	A	T	A	G	A	A	T	T	T	T	C	C	0	0	A
50711	Alicante Branco	AlicanteB	9542		L	2220	C	C	A	G	C	T	T	T	A	A	C	C	G	T	T	T	C	C	C	C	C	C	A	A	A	G	A	A	T	T	G	G	A	G	T	T	C	T	C	C	C	C	A
52313	Almafra	Almafra	5191		L	3013	C	C	A	G	C	T	C	T	G	G	C	C	G	G	T	T	C	T	C	C	A	C	A	G	A	G	A	A	T	T	A	G	A	G	T	T	T	T	0	0	C	C	A
52114	Alvadurão	Alvadurao	20806		L	1185	C	C	A	G	C	T	C	T	0	0	0	0	G	G	T	T	C	T	C	C	C	C	0	0	A	A	A	G	T	T	A	G	G	G	T	T	T	T	C	C	A	C	A
53207	Alvarelhão	AlvarelhaoN	1650		L	815	A	C	G	G	C	C	T	T	G	G	A	C	G	T	T	T	T	T	C	G	A	C	A	G	A	G	A	G	T	T	A	G	G	G	T	T	C	T	C	C	A	C	A
41209	Alvarelhão Ceitão	AlvarelhCeit	368		L	2837	A	C	A	G	C	T	T	T	A	G	A	C	G	G	T	T	C	T	C	G	A	C	A	A	G	G	A	A	T	T	A	G	G	G	T	T	C	T	C	C	A	C	A
40701	Alvarinho Lilás	AlvariLil	372	Alvarinho Lilaz	NEWC	3064	A	A	A	G	C	C	T	T	A	G	A	C	G	T	T	T	C	T	C	C	C	C	A	G	A	A	A	A	T	T	G	G	A	G	T	T	C	T	C	T	A	C	A
52007	Alvarinho	Alvarinho	15689		L	2096	A	C	A	G	C	C	C	T	A	G	C	C	T	T	T	T	T	T	C	C	A	C	0	0	A	G	A	A	A	A	A	G	A	A	T	T	T	T	T	T	A	C	A
52908	Amaral	Amaral	818		L	852	A	C	G	G	C	T	C	T	G	G	A	A	G	T	A	A	C	T	C	G	A	C	G	G	G	G	A	A	T	T	A	G	A	A	T	T	C	T	C	C	A	C	A
51003	Amor Não Me Deixes	AmorNMDeixes	544	Aramon Noir	NL	564	A	C	A	G	C	C	T	T	A	A	A	C	G	G	T	T	C	T	C	C	C	C	A	G	G	G	A	A	T	T	A	G	A	G	T	T	C	C	C	C	A	C	A
53204	Amostrinha	Amostrinha	7451		L	1114	C	C	A	G	C	C	C	T	0	0	0	0	G	G	T	T	C	T	C	G	C	C	0	0	A	G	A	A	T	T	G	G	A	G	T	T	T	T	C	C	A	C	A
52316	Antão Vaz	AntVaz	493		L	2085	A	C	A	A	C	T	T	T	A	A	A	A	G	G	T	T	C	C	C	C	C	C	A	G	A	G	A	A	A	T	A	G	A	G	C	T	C	T	C	C	A	C	A
52603	Aragonez	Aragonez	12350	Tempranillo	L	1316	C	C	G	G	C	C	C	T	A	G	C	C	G	G	T	T	C	C	C	C	A	C	G	G	A	A	A	A	A	T	G	G	G	G	C	T	C	C	C	C	A	A	A
52311	Arinto	Arinto	602	Arinto	L	1383	C	C	G	G	C	T	C	C	G	G	C	C	G	T	A	T	C	C	C	C	A	A	A	G	A	G	A	G	A	T	A	A	A	G	T	T	C	C	C	C	C	C	A
51412	Arinto do Interior	ArintoInt	23982		L	1496	C	C	G	G	T	T	T	T	0	0	0	0	G	G	T	T	C	T	C	C	A	C	0	0	A	G	A	G	T	T	A	G	A	A	C	T	T	T	C	C	A	C	A
50217	Arinto dos Açores	ArintoPico	40707		L	1172	C	C	A	G	C	T	C	T	0	0	0	0	G	G	A	T	C	C	C	C	A	C	0	0	A	G	A	G	A	T	A	G	A	A	T	T	C	T	C	C	C	C	A
52104	Arjunção	Arjuncao	6860	Listan Prieto	L	1274	C	C	A	G	T	T	T	T	A	G	C	C	G	G	T	T	C	C	C	G	C	C	G	G	A	G	A	A	A	T	G	G	A	G	T	T	C	T	C	C	A	C	A
40404	Assaraky	Assarak	41394		NL	3131	A	C	G	G	C	T	C	T	G	G	A	C	G	T	T	T	T	T	C	C	C	C	A	A	G	G	0	0	T	T	A	A	A	G	C	T	T	T	C	C	C	C	A
52310	Avesso	Avesso	798		L	2219	C	C	A	G	C	T	T	T	G	G	A	C	G	G	T	T	C	T	C	C	A	A	A	A	A	A	A	A	A	A	G	G	A	A	T	T	T	T	C	C	A	A	A
52809	Azal	Azal	815	Azal Branco	L	1447	C	C	G	G	C	T	T	T	G	G	A	C	T	T	T	T	C	T	C	C	C	C	A	G	A	G	A	A	T	T	G	G	A	A	T	T	C	T	C	T	A	C	A
52606	Baga	Baga	885		L	1267	C	C	A	G	T	T	C	T	G	G	A	C	G	T	A	T	C	T	C	G	C	C	A	A	G	G	A	G	T	T	A	G	A	G	C	T	C	T	C	T	A	C	A
50314	Branca de Anadia	BAnadia	442	Anadia Branca	NEWC	2965	A	C	A	G	T	T	C	C	G	G	A	C	G	G	T	T	C	T	C	C	C	C	0	0	A	G	A	A	T	T	A	G	A	A	C	T	T	T	0	0	C	C	A
52407	Barcelo	Barcelo	980		L	3070	A	C	G	G	C	T	T	T	A	G	A	C	G	T	A	T	C	T	0	0	A	C	G	G	G	G	0	0	T	T	A	G	A	G	T	T	C	T	C	C	A	A	C
41302	Barreto	BartoSem	17655		L	2959	C	C	A	G	C	C	T	T	A	G	A	C	G	T	T	T	T	T	C	G	A	C	0	0	A	A	A	A	A	T	A	A	A	A	T	T	C	C	0	0	A	C	A
52803	Bastardo	Bastardo	12668	Trousseau Noir	NL	2156	A	C	G	G	C	C	C	T	G	G	A	C	G	T	A	T	C	T	C	C	C	C	A	A	A	G	A	G	T	T	A	G	A	A	C	T	C	T	C	C	A	C	A
51117	Bastardo Branco	BastardoB	1026		L	2993	C	C	G	G	C	C	T	T	G	G	0	0	G	G	T	T	T	T	C	C	C	C	0	0	G	G	A	G	T	T	A	G	A	G	C	T	T	T	0	0	C	C	A
51108	Tinta de Lisboa	BastT	17723		L	1142	C	C	A	G	C	C	T	T	0	0	0	0	G	T	T	T	T	T	C	C	C	C	0	0	A	A	A	G	T	T	A	A	A	A	C	T	T	T	C	C	C	C	A
52507	Batoca	Batoca	1037		L	1373	C	C	G	G	C	T	T	T	A	G	A	C	G	T	T	T	C	T	C	C	A	A	G	G	G	G	A	A	T	T	A	G	A	A	C	T	C	C	C	C	A	C	A
41107	Branco Desconhecido	Bdesconh	17659		NL	2957	A	C	A	A	T	T	T	T	A	G	C	C	T	T	T	T	C	T	C	G	C	C	0	0	A	A	A	A	T	T	G	G	A	A	T	T	C	T	0	0	A	A	A
51808	Beba	Beba	22710		L	2088	A	C	A	A	T	T	C	T	A	A	A	A	G	G	T	T	C	C	C	C	C	C	A	G	G	G	A	A	T	T	G	G	A	G	T	T	T	T	C	C	C	C	A
52505	Tintem	Benfica	1132	Benfica	NEWC	3212	C	C	A	G	C	C	C	T	A	A	A	C	G	T	T	T	C	T	G	G	A	A	A	A	A	A	0	0	T	T	A	G	A	G	T	T	T	T	C	C	A	C	A
41105	Branco Gouvães	BGouvaes	17657		L	2956	C	C	G	G	C	T	T	T	A	G	A	C	G	T	T	T	T	T	C	C	C	C	0	0	A	G	A	A	T	T	A	G	A	G	T	T	C	T	0	0	A	C	A
51018	Branco Guimarães	BGuimaraes	17658	Branco de Guimaraes	L	2990	A	C	A	G	C	T	C	T	A	G	A	C	G	G	T	T	C	C	C	C	C	C	0	0	G	G	A	G	T	T	A	G	A	A	T	T	C	C	0	0	A	C	A
52016	Bical	BicalB	1568		L	1499	C	C	G	G	T	T	T	T	A	G	C	C	G	T	T	T	C	T	C	C	C	C	A	G	G	G	A	A	T	T	G	G	A	G	T	T	T	T	C	C	C	C	A
50818	Diagalves	BoalDurao	2520	Montua	L	621	A	C	A	G	C	T	C	T	A	G	A	A	G	G	T	T	C	C	C	C	C	C	A	G	A	G	A	A	T	T	G	G	A	A	T	T	T	T	C	C	C	C	A
52017	Boal Espinho	BoalEspinho	14154		L	1254	C	C	A	G	T	T	C	T	0	0	0	0	G	G	A	T	C	C	C	C	A	C	0	0	G	G	A	A	T	T	A	G	G	G	T	T	T	T	C	C	C	C	A
52309	Ratinho	BoalRati	9927		L	1174	C	C	A	G	C	T	C	T	0	0	0	0	G	G	A	T	C	C	C	C	C	C	0	0	A	G	A	A	T	T	A	A	A	G	T	T	T	T	C	C	C	C	A
52111	Vencedor	BoalVenc	14152	Boal Vencedor	L	3011	C	C	A	G	C	T	C	T	A	A	C	C	G	G	T	T	C	C	C	C	C	C	0	0	A	G	A	A	T	T	A	G	A	G	T	T	T	T	0	0	C	C	A
41601	Bonvedro	Bonvedro	40729		L	826	A	C	G	G	C	T	C	C	0	0	0	0	G	T	A	T	C	T	C	G	A	A	0	0	G	G	A	A	T	T	G	G	A	G	T	T	C	T	C	C	0	0	A
52807	Borraçal	Borracal	1564		L	896	A	C	G	G	C	T	C	T	A	G	A	A	T	T	A	T	C	T	C	G	A	A	G	G	G	G	A	A	T	T	A	G	A	G	T	T	C	T	C	C	C	C	A
51216	Branco Especial	BraEspecial	7068	Madeleine Royale	NL	2008	A	A	A	G	C	C	C	T	A	G	A	A	G	T	A	T	C	T	C	C	A	C	A	A	A	A	A	A	A	T	A	A	A	G	T	T	C	T	C	T	A	A	A
41202	Branjo	Branjo	17661		L	3126	A	C	G	G	C	C	T	T	A	G	A	C	G	T	A	T	T	T	G	G	A	A	G	G	G	G	0	0	T	T	A	G	G	G	C	T	C	T	C	C	A	C	A
40707	Samarrinho	Budelho	15684		L	856	A	C	G	G	C	T	C	T	A	G	C	C	G	T	A	T	C	T	C	C	A	C	A	G	A	G	A	G	T	T	A	G	A	A	T	T	C	T	C	C	A	C	A
40502	Branco Valente	Bvalente	5374	Heunisch Weiss	NL	1245	C	C	A	G	C	T	T	T	A	G	A	C	G	G	T	T	C	T	C	G	C	C	G	G	A	G	A	A	T	T	A	G	A	A	T	T	C	T	C	C	A	C	C
53103	Cabinda	Cabinda	1930		NEWC	3199	C	C	G	G	C	C	C	C	A	G	A	C	T	T	T	T	C	T	C	G	C	C	A	A	A	G	0	0	A	T	A	A	A	G	T	T	C	T	C	C	C	C	A
52402	Camarate	Camarate	2018	Camarate Tinto	L	634	A	C	A	G	C	T	T	T	A	G	A	C	G	G	A	T	C	T	C	G	A	C	A	G	A	A	A	A	T	T	A	A	A	G	T	T	T	T	C	C	C	C	A
41806	Campanário	Campan	2026		NEWC	3189	A	C	A	G	T	T	C	C	G	G	C	C	G	T	T	T	C	T	C	G	A	C	A	G	A	G	0	0	T	T	A	G	G	G	C	T	T	T	C	C	A	A	A
50914	Caracol	Caracol	17664		L	2981	A	C	G	G	C	T	C	T	A	G	A	C	G	G	T	T	C	T	C	C	A	C	A	G	A	G	A	A	A	T	G	G	A	G	C	T	T	T	C	C	A	C	A
51016	Caramela	Caramela	6982	Luglienga Bianca	NL	2192	A	C	G	G	T	T	C	T	A	A	C	C	T	T	T	T	T	T	C	G	C	C	A	G	A	G	A	A	T	T	G	G	A	G	C	T	C	T	C	C	A	C	A
52605	Carrasquenho	Carrasquenho	41869		L	931	A	C	G	G	C	T	T	T	0	0	0	0	G	G	T	T	T	T	C	C	A	C	0	0	A	G	A	A	A	T	A	A	A	A	T	T	0	0	C	C	C	C	A
52902	Carrega Burros	CarrBurr	17267		L	636	A	C	A	G	C	T	T	T	0	0	0	0	G	G	T	T	C	C	C	G	A	C	0	0	A	G	A	A	T	T	G	G	A	G	T	T	C	T	C	C	A	C	A
51816	Carrega Branco	CarregaBra	2124		L	2199	C	C	A	G	C	C	C	C	A	G	A	C	G	T	T	T	C	T	C	C	C	C	A	G	G	G	A	A	T	T	A	G	A	G	T	T	C	T	C	C	C	C	A
51517	Cascal	Cascal	9064		L	3003	C	C	A	G	C	C	T	T	A	G	A	A	G	G	T	T	C	C	C	C	A	A	0	0	A	G	A	A	A	T	G	G	A	G	C	T	C	C	0	0	A	C	A
50901	Casculho	Casculho	14149		L	2976	A	C	A	G	C	C	C	T	A	A	A	C	G	G	T	T	C	T	C	G	A	C	0	0	A	A	A	A	A	T	A	G	G	G	T	T	T	T	0	0	C	C	A
40702	Castália	Castalia	2153		NEWC	3128	C	C	A	G	C	C	C	C	G	G	A	C	G	G	T	T	C	T	0	0	A	C	G	G	A	A	0	0	T	T	G	G	A	A	T	T	T	T	C	C	C	C	A
51002	Castelã	Castela	15672		L	2985	C	C	A	G	C	T	C	C	A	G	C	C	G	G	T	T	C	T	C	G	A	C	0	0	A	A	A	A	T	T	A	A	A	G	T	T	T	T	0	0	C	C	A
53106	Castelão	Castelao	2324		L	1168	C	C	A	G	C	T	C	C	A	A	A	C	G	T	T	T	C	T	C	G	A	C	A	A	A	A	A	A	T	T	A	A	G	G	T	T	T	T	C	C	A	C	A
52615	Castelão Branco	CastelaoB	2321		L	1385	C	C	G	G	C	T	C	T	0	0	0	0	G	G	A	T	C	T	C	C	A	C	0	0	G	G	A	A	A	T	G	G	A	A	T	T	T	T	C	C	A	C	A
41303	Casteloa	Casteloa	23126		L	2960	A	C	A	G	C	C	C	C	A	G	C	C	G	T	A	T	C	T	C	G	A	C	0	0	A	G	A	A	A	T	A	G	A	G	T	T	T	T	0	0	A	C	A
50309	Castelo Branco	CasteloBra	23974		NEWC	3119	C	C	A	G	C	T	C	T	G	G	A	C	G	T	T	T	C	T	0	0	C	C	G	G	A	G	0	0	T	T	G	G	A	A	C	T	T	T	C	C	C	C	A
52410	Cerceal Branco	CercealB	2389		L	2134	A	C	A	G	T	T	C	T	A	A	C	C	G	G	A	T	C	C	C	C	C	C	A	G	A	G	A	A	T	T	A	A	A	G	T	T	T	T	C	C	A	C	A
52412	Cercial	Cercial	16437		L	2366	C	C	G	G	C	T	T	T	A	G	A	C	G	G	A	T	T	T	C	C	A	A	A	G	G	G	A	G	A	T	G	G	A	G	T	T	T	T	C	C	A	C	A
51404	Cidreiro	Cidreiro	2651		L	3000	C	C	G	G	C	C	T	T	G	G	C	C	T	T	T	T	T	T	C	G	A	C	0	0	A	G	A	A	T	T	A	A	A	A	T	T	C	T	0	0	A	C	A
51317	Códega do Larinho	CodLari	2743		L	2998	C	C	A	G	C	T	C	C	A	G	C	C	G	G	T	T	C	C	C	C	A	C	0	0	A	G	A	A	T	T	G	G	A	A	T	T	T	T	0	0	C	C	A
50201	Complexa	Complexa	2794		NEWC	3175	A	C	G	G	T	T	C	C	A	A	A	C	G	G	T	T	T	T	C	G	A	A	A	G	A	G	0	0	T	T	A	A	G	G	C	T	C	T	C	C	C	C	A
50902	Concieira	Concieira	14144		L	2977	A	C	G	G	C	T	C	T	G	G	C	C	T	T	T	T	C	T	C	G	A	C	0	0	A	G	A	A	A	T	A	G	G	G	T	T	T	T	0	0	C	C	A
51304	Coração de Galo	CoraGalo	16954		L	869	A	C	G	G	C	T	C	T	0	0	0	0	T	T	A	T	T	T	C	G	C	C	0	0	G	G	A	A	T	T	A	G	A	A	T	T	C	C	C	C	C	C	A
40708	Cornichon	Cornicho	16448	Cornichon Blanc	NL	2007	A	A	A	G	C	C	C	T	A	G	C	C	G	G	T	T	C	T	C	C	A	A	G	G	A	A	A	A	T	T	G	G	A	A	T	T	T	T	C	C	C	C	A
52004	Cornifesto	Cornifesto	2846		L	1229	C	C	A	G	C	T	T	T	A	A	C	C	G	T	T	T	C	T	C	G	A	C	G	G	A	G	A	A	T	T	A	G	A	G	T	T	T	T	C	C	C	C	A
51405	Corropio	Corropio	7617	Rayada Melonera	L	506	A	C	A	G	C	C	C	T	A	G	C	C	G	G	T	T	C	C	C	C	C	C	A	G	A	A	A	A	A	T	G	G	A	A	T	T	C	T	C	C	C	C	A
51207	Corvo	Corvo	761	Aubun	NL	2231	C	C	G	G	C	C	T	T	A	G	A	C	T	T	T	T	T	T	C	C	A	C	G	G	A	G	A	G	A	T	A	G	A	A	T	T	C	C	C	C	A	C	A
41707	Deliciosa	Deliciosa	3507		NEWC	3122	A	C	A	G	C	T	T	T	A	G	A	C	G	G	T	T	C	T	0	0	A	C	A	G	A	G	0	0	T	T	G	G	A	A	T	T	C	T	C	C	C	C	A
50904	Doçal	Docal	3612	Doçal Tinto	L	2154	A	C	G	G	C	C	C	T	G	G	A	A	G	T	T	T	T	T	C	G	A	C	G	G	G	G	A	A	T	T	A	A	A	A	T	T	C	T	C	T	A	C	A
50905	Doce	DocalRefo	17674		L	2978	A	C	G	G	C	C	C	C	A	A	A	C	G	T	T	T	C	T	C	G	A	A	0	0	G	G	A	A	T	T	A	A	A	G	C	T	C	T	0	0	C	C	A
52117	Branda	DonaB	17676		L	3012	A	C	G	G	C	T	C	T	A	G	A	C	G	T	T	T	T	T	C	C	A	A	0	0	G	G	A	A	A	T	A	G	A	A	C	T	T	T	0	0	C	C	A
51609	Dona Joaquina	DonaJoaq	17261		L	843	A	C	G	G	C	T	C	T	0	0	0	0	G	G	T	T	C	T	C	C	A	A	0	0	A	G	A	A	T	T	A	G	A	G	T	T	T	T	C	C	C	C	A
52307	Donzelinho Branco	DonzB	3651		L	1282	C	C	G	G	C	C	C	C	G	G	A	C	G	T	T	T	T	T	C	C	A	C	A	G	A	G	A	A	T	T	A	G	A	A	T	T	C	T	C	T	A	C	A
41709	Donzelinho Roxo	DonzRox	17677		L	2964	C	C	A	G	C	C	C	C	A	G	A	C	G	T	T	T	C	T	C	G	A	C	0	0	A	A	A	A	A	T	A	A	A	G	T	T	T	T	0	0	C	C	A
52306	Donzelinho Tinto	DonzT	3653		L	2367	C	C	G	G	C	C	C	T	A	G	A	A	G	T	T	T	T	T	C	G	A	A	A	G	G	G	A	A	A	T	A	A	A	G	T	T	C	T	C	T	C	C	A
51411	Dorinto	Dorinto	23982		L	3001	C	C	A	G	C	T	C	T	G	G	C	C	G	G	T	T	C	C	C	C	A	A	0	0	A	A	A	A	T	T	G	G	A	G	T	T	C	T	0	0	A	C	A
52207	Encruzado	Encruz	3909		L	543	A	C	A	G	C	C	T	T	A	A	C	C	G	G	A	T	T	T	C	C	A	C	G	G	A	A	A	A	A	T	A	G	A	A	C	T	C	T	C	C	C	C	A
41103	Esganinho	Esganinho	17679		L	2955	C	C	G	G	C	C	C	C	A	G	A	C	T	T	A	T	C	T	C	C	A	C	0	0	A	G	A	A	A	T	A	G	A	A	T	T	C	C	0	0	A	A	A
50915	Esganoso	Esganoso	17680		L	2982	A	C	A	G	C	C	T	T	G	G	A	C	T	T	T	T	T	T	C	C	A	C	0	0	A	G	A	G	T	T	A	A	A	G	T	T	C	T	0	0	A	C	C
52904	Espadeiro	Espadeiro	24552	Espadeiro Tinto	L	2885	C	C	G	G	C	C	0	0	G	G	A	C	T	T	T	T	C	T	C	G	C	C	G	G	A	G	A	A	T	T	A	G	A	G	T	T	C	T	C	C	A	A	A
51604	Espadeiro Mole	EspadMole	7340	Manseng Noir	NL	1280	C	C	G	G	C	C	C	C	A	G	A	A	G	G	A	T	C	T	C	G	A	A	G	G	A	A	A	A	A	T	A	A	A	A	T	T	C	T	C	T	A	C	A
51017	Estreito Macio	EstrMacio	3983		L	2989	C	C	A	G	C	C	C	T	A	A	C	C	G	G	T	T	C	C	C	C	C	C	0	0	A	A	A	G	T	T	A	G	A	G	C	T	C	T	0	0	C	C	A
41304	Malvasia Parda	Farinhe	7276		L	2961	A	C	A	G	C	C	T	T	G	G	A	C	T	T	T	T	C	T	C	C	A	A	0	0	G	G	A	A	A	T	G	G	G	G	T	T	T	T	0	0	C	C	A
52810	Fernão Pires	FernaoPires	4100		L	1495	C	C	G	G	T	T	C	T	G	G	C	C	G	T	T	T	T	T	C	C	C	C	A	A	G	G	A	A	T	T	A	G	A	G	C	T	T	T	C	C	A	C	A
50104	Ferral	Ferral	140	Ahmeur Bou Ahmeur	NL	473	A	C	A	A	C	T	C	T	A	A	A	A	G	G	A	T	C	T	C	G	C	C	G	G	A	G	A	A	T	T	A	G	G	G	C	T	T	T	C	C	A	C	A
51514	Folha de Figueira	FolFigueira	14142		L	3002	A	C	G	G	T	T	C	T	A	G	A	C	G	G	T	T	C	T	C	C	C	C	A	A	A	G	A	A	0	0	A	G	A	A	T	T	C	C	C	C	A	C	A
52708	Folgasão Roxo	FolgRoxo	4176	Folgasao	L	2214	C	C	A	G	C	T	C	C	G	G	A	C	G	T	T	T	C	T	C	C	A	C	G	G	A	G	A	G	T	T	A	G	A	A	T	T	C	T	C	C	A	C	A
41602	Trincadeira	FolhaAbo	15685		L	1239	C	C	A	G	C	T	T	T	A	A	C	C	G	G	T	T	C	C	C	G	A	C	A	G	A	G	A	A	T	T	A	G	A	G	T	T	T	T	C	C	A	C	A
52314	Fonte Cal	FonteCal	14141		L	3014	C	C	G	G	C	C	0	0	A	G	0	0	G	G	T	T	C	T	C	C	C	C	0	0	G	G	A	G	A	T	A	G	A	A	C	T	C	T	0	0	C	C	A
52913	Galego Dourado	GalegDour	4325		L	2222	C	C	A	G	T	T	C	T	A	G	A	C	G	T	T	T	C	T	C	C	A	C	A	G	A	G	A	A	T	T	G	G	A	G	T	T	C	C	C	C	C	C	A
41203	Galego	Galego	17258		L	2958	A	A	G	G	C	T	T	T	A	G	A	C	G	T	A	T	T	T	C	G	C	C	0	0	A	A	G	G	A	T	A	A	A	A	T	T	T	T	0	0	0	0	C
40808	Generosa	Generosa	15810		NEWC	3116	C	C	G	G	C	T	T	T	A	G	C	C	G	T	T	T	C	T	C	C	C	C	A	A	A	G	0	0	A	T	G	G	A	A	C	T	T	T	C	C	A	C	A
50802	Gonçalo Pires	GoncaloPir	4891		L	646	A	C	A	G	C	T	T	T	A	G	A	A	T	T	T	T	C	C	C	G	A	C	A	G	G	G	A	A	A	A	A	G	A	G	T	T	T	T	C	C	C	C	A
41305	Gouveio Preto	GouvPret	17685		L	870	A	C	G	G	C	T	C	T	0	0	0	0	T	T	T	T	C	C	C	G	0	0	0	0	A	A	A	A	A	T	A	A	A	A	T	T	T	T	C	C	A	C	A
50616	Gouveio Real	GouvReal	4927		L	457	A	C	A	A	C	T	C	C	0	0	0	0	G	T	T	T	C	T	C	C	C	C	0	0	G	G	A	A	A	T	A	G	A	G	T	T	T	T	C	C	A	C	A
41702	Gouveio Roxo	GouvRox	12953	Gouveio	L	1133	C	C	A	G	C	C	C	T	G	G	A	C	G	T	T	T	C	T	C	C	A	C	A	A	A	G	A	A	A	T	A	A	A	G	T	T	C	T	C	C	A	C	A
51602	Grangeal	Grangeal	4944		L	1337	C	C	G	G	C	C	T	T	0	0	0	0	G	T	T	T	C	T	C	G	0	0	0	0	A	G	G	G	T	T	A	G	G	G	T	T	C	T	C	C	A	C	A
40606	Granho	Granho	17247		L	2954	C	C	A	G	T	T	T	T	A	G	A	C	G	G	T	T	C	T	C	C	C	C	0	0	A	G	A	A	A	T	G	G	G	G	T	T	T	T	0	0	C	C	A
52503	Jaen	Jaen	7623	Mencia	L	1332	C	C	G	G	C	C	T	T	A	A	A	C	G	T	A	T	C	T	C	G	A	C	A	G	A	G	A	A	A	T	G	G	A	G	T	T	C	T	C	C	A	C	A
52515	Jampal	Jampal	5662		L	1189	C	C	A	G	C	T	C	T	0	0	0	0	G	T	A	T	C	T	C	C	A	C	0	0	G	G	A	A	T	T	A	G	A	G	T	T	T	T	C	C	A	C	A
41204	Labrusco	Labrusco	6613		L	2	A	C	A	G	C	C	T	T	G	G	A	C	G	T	T	T	T	T	C	G	A	C	G	G	G	G	A	A	T	T	A	G	A	G	T	T	T	T	C	C	0	0	C
50611	Lameiro	Lameiro	6706		L	949	A	C	G	G	C	T	T	T	A	G	C	C	T	T	T	T	C	T	C	C	0	0	A	G	A	A	A	A	A	T	A	A	A	G	T	T	C	T	C	T	A	C	A
51113	Larião	Lariao	6757		L	582	A	C	A	G	C	T	C	C	0	0	0	0	G	G	T	T	C	T	C	C	C	C	0	0	A	G	A	A	T	T	G	G	G	G	T	T	T	T	C	C	A	C	A
52213	Loureiro	Loureiro	6912	Loureiro Blanco	L	836	A	C	G	G	C	T	C	C	A	G	A	C	G	G	A	T	T	T	C	C	A	C	G	G	A	G	A	A	A	T	G	G	A	A	T	T	C	T	C	C	C	C	A
50708	Lourela	Lourela	6914		L	2972	A	C	A	G	C	T	C	C	A	G	A	C	G	T	T	T	C	T	C	G	A	C	0	0	G	G	A	A	T	T	G	G	A	G	T	T	C	T	0	0	A	C	A
41503	Lusitano	Lusitano	7000		NEWC	3181	C	C	G	G	C	T	C	T	A	A	A	C	G	G	T	T	C	T	G	G	A	C	A	A	A	A	0	0	T	T	A	G	A	G	T	T	C	T	C	C	A	C	A
51115	Luzidio	Luzidio	17688		L	2992	C	C	G	G	C	T	T	T	G	G	A	C	T	T	A	T	C	T	C	C	A	C	0	0	G	G	A	A	T	T	A	A	A	A	T	T	C	C	0	0	C	C	A
53308	Malvarisco	Malvarisco	17249		L	3016	C	C	G	G	C	T	T	T	A	A	A	C	G	G	T	T	C	T	C	G	A	C	0	0	A	G	A	A	A	T	A	A	A	G	T	T	C	T	0	0	C	C	A
52714	Malvasia	Malvasia	22968		L	1376	C	C	G	G	C	T	C	C	0	0	0	0	G	G	A	T	C	C	C	C	A	C	0	0	G	G	A	A	T	T	G	G	A	G	T	T	C	T	C	C	0	0	A
50912	Malvasia-Branca	MalvB	5082	Gros Vert Blanc	NL	1478	C	C	G	G	C	T	T	T	G	G	C	C	G	T	A	T	C	T	C	C	A	C	A	G	A	G	A	G	A	T	A	G	A	G	C	T	T	T	C	C	C	C	A
40603	Malvasia Babosa	MalvBab	14139		L	2370	C	C	A	G	T	T	T	T	G	G	A	C	G	T	T	T	C	C	C	C	C	C	A	G	A	G	A	A	A	T	A	G	A	G	C	T	C	T	C	C	C	C	A
40604	Malvasia de São Jorge	MalvBSJ	17689	Malvasia Branca de Sao Jorge	L	601	A	C	A	G	C	T	C	T	0	0	0	0	G	T	T	T	T	T	C	C	C	C	0	0	A	G	A	A	T	T	A	A	A	G	T	T	C	T	C	T	C	C	A
51212	Malvasia Cabral	MalvCabral	23975		L	2995	C	C	G	G	C	C	T	T	G	G	A	A	G	T	T	T	C	T	C	C	A	C	0	0	A	G	A	A	T	T	A	G	A	G	C	T	T	T	0	0	A	C	A
52512	Malvasia Fina	MalvFina	715		L	2245	C	C	G	G	T	T	C	T	A	G	C	C	G	G	A	T	C	T	C	C	A	C	A	A	G	G	A	A	T	T	A	G	A	G	T	T	T	T	C	C	C	C	A
53205	Malvasia Preta	MalvPreta	15647		L	2347	A	C	A	G	C	T	C	T	A	A	C	C	G	T	A	T	C	T	C	G	A	C	G	G	A	A	A	A	T	T	G	G	A	G	T	T	T	T	C	C	C	C	A
53013	Malvasia Rei	MalvRei	8888	Palomino Fino	L	1063	A	C	G	G	T	T	T	T	A	G	A	C	G	G	T	T	C	T	C	C	C	C	A	G	A	G	A	A	A	T	G	G	A	G	T	T	C	T	C	C	C	C	A
50909	Trigueira	MalvTrigue	17250		L	2980	A	C	A	G	C	T	C	T	G	G	0	0	G	T	A	T	C	T	0	0	C	C	0	0	A	A	A	A	T	T	G	G	A	A	T	T	C	T	0	0	0	0	A
51413	Manteúdo	Manteudo	7346		L	2176	A	C	G	G	C	T	C	T	G	G	A	C	G	T	T	T	C	T	C	C	C	C	A	G	A	G	A	A	A	T	G	G	A	G	T	T	C	T	C	C	C	C	A
41603	Manteúdo Preto	MantPret	17251		L	1184	C	C	A	G	C	T	C	T	0	0	0	0	G	G	T	T	C	C	C	G	C	C	0	0	A	G	A	A	T	T	A	G	A	G	T	T	C	T	C	C	C	C	A
53312	Marquinhas	Marquinhas	17254		NEWC	3017	C	C	A	G	C	T	C	C	A	G	C	C	G	T	T	T	T	T	C	C	C	C	A	A	A	G	A	A	T	T	G	G	G	G	T	T	C	T	0	0	A	C	C
52002	Marufo	Marufo	8086		L	1205	C	C	A	G	C	T	C	T	A	G	A	C	G	G	T	T	C	T	G	G	C	C	A	G	A	G	A	A	A	T	A	A	A	G	C	T	C	T	C	C	C	C	A
41510	Triunfo	Mindelo	12658		L	3048	A	C	A	G	T	T	C	C	A	A	A	A	G	G	T	T	C	T	C	G	A	C	A	G	A	A	0	0	T	T	A	A	G	G	C	T	T	T	C	C	A	C	A
50702	Mondet	Mondet	3738	Durif	NL	1320	C	C	G	G	C	C	C	T	G	G	A	C	T	T	A	T	T	T	G	G	A	C	A	G	A	G	A	G	T	T	G	G	A	A	T	T	C	C	C	C	A	C	A
51804	Monvedro	Monvedro	17355		L	1484	C	C	G	G	T	T	C	C	0	0	0	0	T	T	T	T	T	T	G	G	A	A	0	0	G	G	A	A	A	T	A	G	A	A	T	T	C	T	C	C	0	0	A
52301	Moreto	Moreto	7992		L	2506	C	C	A	G	C	C	C	T	A	G	A	C	G	T	T	T	C	T	C	G	A	C	A	A	A	G	A	A	T	T	A	G	A	G	T	T	T	T	C	C	C	C	A
51417	Moscadet	Moscadet	7677	Meslier Saint Francois	NL	2329	C	C	A	G	C	T	C	T	G	G	A	A	G	T	T	T	C	C	C	G	A	C	A	G	A	G	A	A	A	T	A	G	A	A	C	T	T	T	C	C	A	C	A
53015	Moscatel Nunes	MoscBrco	15680		L	1399	C	C	G	G	C	T	C	T	0	0	0	0	G	T	T	T	C	T	C	C	A	C	0	0	A	G	A	A	T	T	G	G	A	G	C	T	T	T	C	C	C	C	A
52915	Moscatel Galego Branco	MoscGaleB	8193	Muscat a Petits Grains	NL	2234	C	C	G	G	C	C	T	T	A	G	A	C	G	T	A	T	C	C	C	C	C	C	G	G	A	A	A	A	A	T	G	G	A	G	C	T	C	T	C	T	A	C	A
41301	Moscatel Galego Tinto	MoscGalT	17697		L	3195	A	C	G	G	C	C	T	T	G	G	A	A	G	T	A	T	C	T	C	G	A	C	A	G	A	G	0	0	A	T	G	G	A	G	C	T	C	C	C	T	A	A	A
50916	Mourisco Branco	MourB	5335	Heben	L	1258	C	C	A	G	T	T	C	T	A	G	A	C	G	G	T	T	C	C	C	C	C	C	A	A	G	G	A	A	T	T	G	G	A	G	T	T	T	T	C	C	C	C	A
51701	Mourisco	Mourisco	23051	Castanal	L	175	A	A	G	G	C	C	C	T	G	G	A	C	T	T	A	T	C	T	C	G	C	C	G	G	G	G	A	A	T	T	A	G	A	G	T	T	T	T	C	C	A	A	C
51402	Mourisco de Semente	MourSem	12471		L	2999	A	C	A	G	C	T	T	T	G	G	A	C	G	T	A	T	C	C	C	G	A	C	0	0	G	G	A	A	A	T	A	G	A	G	T	T	T	T	0	0	C	C	C
41306	Mourisco de Trevões	MourTrev	17698		L	2962	A	C	G	G	C	C	C	T	A	G	A	C	G	G	A	T	C	T	C	G	C	C	0	0	A	G	A	A	T	T	A	G	A	G	T	T	T	T	0	0	C	C	A
53407	Mulata	Mulata	8154		NEWC	3184	C	C	G	G	T	T	C	T	A	A	C	C	G	G	T	T	C	T	C	G	A	C	A	A	A	G	0	0	T	T	A	G	A	G	T	T	C	T	C	C	C	C	A
40703	Naia	Naia	8333		NEWC	3051	A	C	A	G	C	T	T	T	A	A	A	C	G	G	T	T	C	T	0	0	C	C	A	G	G	G	0	0	T	T	G	G	A	G	T	T	T	T	C	C	C	C	A
52202	Negra Mole	NegraMole	7901	Mollar Cano	L	632	A	C	A	G	C	T	C	T	G	G	A	C	G	T	T	T	C	T	C	G	C	C	A	G	A	G	A	A	A	T	A	G	A	G	T	T	T	T	C	C	C	C	A
52005	Nevoeira	Nevoeira	8504		L	3008	A	C	G	G	C	T	C	T	A	G	A	C	G	T	T	T	C	C	C	G	C	C	A	G	A	A	A	A	T	T	A	A	A	A	T	T	C	C	C	C	A	A	A
50806	Padeiro	PadBast	17360		L	2973	C	C	G	G	C	T	C	T	G	G	A	A	G	T	A	T	C	T	C	G	A	C	0	0	G	G	A	A	T	T	A	G	A	G	T	T	C	T	0	0	C	C	A
52702	Parreira Matias	ParrMatias	15683		L	824	A	C	G	G	C	T	C	C	0	0	0	0	G	G	T	T	C	T	C	G	A	C	0	0	G	G	A	A	A	T	A	G	A	G	T	T	T	T	C	C	C	C	A
52006	Patorra	Patorra	8977		L	3009	C	C	G	G	C	T	T	T	A	G	A	C	G	G	T	T	C	C	C	G	C	C	0	0	A	A	A	A	A	T	G	G	A	G	T	T	C	T	0	0	A	A	A
41002	Pé Comprido	PeCompr	1612	Bourboulenc	NL	1475	C	C	G	G	C	T	T	T	G	G	A	C	G	T	T	T	C	T	C	C	C	C	A	G	G	G	A	A	A	A	A	G	A	A	T	T	C	C	C	C	C	C	A
52105	Pedral	Pedral	9078		L	935	A	C	G	G	C	T	T	T	A	G	A	C	G	G	T	T	T	T	C	G	A	C	A	G	G	G	A	G	A	T	G	G	A	G	T	T	T	T	C	C	A	A	C
51617	Perrum	Perrum	9183		L	1186	C	C	A	G	C	T	C	T	A	G	A	C	G	G	T	T	C	T	C	C	C	C	A	A	A	G	A	A	T	T	A	G	A	G	T	T	T	T	C	C	C	C	A
51007	Pical	PicalPolho	9298	Piquepoul Noir	NL	1323	C	C	G	G	C	C	C	T	G	G	C	C	G	T	T	T	C	T	C	C	A	C	A	A	A	G	A	G	A	T	A	G	A	A	T	T	C	C	C	C	C	C	A
51606	Pilongo	Pilongo	16955		L	857	A	C	G	G	C	T	C	T	A	A	A	A	G	T	A	T	C	T	C	G	C	C	A	G	G	G	A	A	A	A	A	A	A	A	T	T	C	C	C	T	A	C	A
51217	Pintosa	Pintosa	9290	Branco Escola	L	2452	C	C	G	G	T	T	C	T	A	G	A	C	G	T	T	T	C	T	C	C	C	C	A	G	A	G	A	A	A	T	G	G	A	A	T	T	C	C	C	C	C	C	A
41508	Moscargo	Portalegr	9611		NEWC	3190	A	C	A	G	C	T	C	C	A	A	A	A	G	T	T	T	C	T	C	G	A	C	A	G	A	A	0	0	T	T	A	G	A	G	T	T	T	T	C	C	C	C	A
50605	Português Azul	PortugAzul	9620	Portugieser Blau	NL	663	A	C	A	G	C	T	T	T	G	G	C	C	G	T	A	T	T	T	C	C	A	C	A	G	A	G	A	A	T	T	A	G	A	G	T	T	T	T	C	C	A	C	A
51715	Praça	Praca	9655	Praca	L	3005	A	C	A	G	C	C	C	T	G	G	A	C	G	G	T	T	C	C	C	C	A	C	0	0	G	G	A	A	A	A	A	G	A	A	C	T	C	C	0	0	A	C	A
52705	Preto Cardana	PretoCard	17356		L	455	A	C	A	A	C	T	C	C	0	0	0	0	G	G	T	T	C	T	C	G	A	C	0	0	A	G	A	A	T	T	G	G	A	G	T	T	T	T	C	T	A	C	A
53102	Primavera	Primavera	9700		NEWC	3225	C	C	A	A	C	C	C	T	A	A	C	C	G	T	T	T	C	T	G	G	C	C	A	A	A	G	0	0	T	T	A	G	A	G	T	T	T	T	C	C	C	C	A
40501	Promissão	PromisB	9738	Nehelescol	NL	1384	C	C	G	G	C	T	C	T	A	A	A	C	G	G	A	T	C	T	C	C	A	C	A	G	A	G	A	A	T	T	G	G	A	A	C	C	C	C	C	C	A	C	A
51803	Preto Martinho	PtoMartinho	9685		L	3006	C	C	A	G	C	T	T	T	G	G	A	C	G	G	A	T	C	T	G	G	C	C	0	0	A	G	A	A	A	T	A	G	G	G	C	T	T	T	0	0	C	C	A
51613	Rabigato Franco	RabFranco	4962	Grec Rouge	NL	1212	C	C	A	G	C	T	C	T	G	G	A	A	T	T	T	T	T	T	C	G	A	C	A	G	A	A	A	A	A	T	A	G	G	G	C	T	C	T	C	C	C	C	A
52014	Rabigato	Rabigato	9857		L	1129	C	C	A	G	C	C	C	T	A	G	C	C	G	G	T	T	C	C	C	C	A	C	A	G	A	G	A	G	A	T	G	G	A	A	C	T	C	T	C	C	C	C	A
50917	Rabigato Moreno	RabMoreno	9859		L	2983	C	C	A	A	C	T	C	C	A	G	A	C	G	G	T	T	C	C	C	C	A	C	0	0	G	G	A	G	T	T	G	G	A	G	T	T	T	T	0	0	C	C	A
52903	Rabo de Anho	RaboAnho	12460		L	3015	C	C	G	G	C	T	C	T	G	G	A	A	T	T	A	T	T	T	C	G	C	C	A	G	A	G	A	A	T	T	A	G	A	G	T	T	C	T	0	0	A	A	A
52011	Rabo de Ovelha	RaboOvelha	16956		L	1203	C	C	A	G	C	T	C	T	A	A	A	C	G	G	T	T	C	T	C	C	C	C	A	A	A	A	A	A	T	T	A	A	A	G	T	T	T	T	C	C	A	C	A
51703	Tinta Negra	RaboOvT	15678	Molar	L	2128	A	C	A	G	C	T	C	T	G	G	C	C	G	T	A	T	T	T	C	G	A	A	A	G	A	G	A	A	A	T	A	G	A	G	T	T	T	T	C	T	A	A	A
52203	Ramisco	Ramisco	9899		L	945	A	C	G	G	C	T	T	T	A	G	A	C	G	T	T	T	C	T	C	G	A	C	A	G	G	G	A	A	A	T	A	G	A	G	T	T	T	T	C	C	A	C	C
40809	Rio Grande	RioGrand	10102		NEWC	3127	A	C	G	G	T	T	C	T	G	G	A	C	G	G	T	T	C	T	0	0	C	C	A	A	A	G	0	0	T	T	G	G	A	A	C	T	T	T	C	C	C	C	A
53806	Roal	Roal	10298		L	1124	C	C	A	G	C	C	C	T	A	A	C	C	G	G	T	T	C	C	C	G	C	C	G	G	A	A	A	A	T	T	G	G	A	G	C	T	T	T	C	C	A	C	A
51314	Roupeiro Branco	RoupeiroB	17716		L	1488	C	C	G	G	T	T	C	T	0	0	0	0	G	T	T	T	C	C	C	C	A	C	0	0	G	G	A	A	T	T	A	G	A	G	T	T	C	T	C	C	A	C	C
50918	Roxo Rei	RoxoRei	10271		L	2984	C	C	A	G	C	C	C	T	G	G	C	C	G	G	T	T	C	T	C	G	C	C	0	0	A	G	A	G	T	T	A	G	A	G	C	T	T	T	0	0	C	C	A
41705	Roxo Flor	RoxoVFlo	17717		L	3222	C	C	A	G	C	T	T	T	G	G	A	C	G	T	T	T	C	T	C	G	C	C	A	G	G	G	0	0	A	A	A	A	A	A	T	T	C	T	C	C	C	C	A
52106	Rufete	Rufete	10331		L	2106	A	C	A	G	C	C	T	T	A	G	C	C	T	T	T	T	C	T	C	G	A	A	G	G	A	G	A	A	T	T	A	G	A	A	T	T	C	T	C	C	A	A	A
51213	Síria	Sabro	2742		L	1154	C	C	A	G	C	C	T	T	A	G	A	C	G	G	T	T	C	T	C	C	C	C	A	G	A	G	A	A	T	T	A	A	A	G	T	T	T	T	C	C	A	C	A
52304	Santareno	Santareno	3993	Etraire de la Dui	NL	996	A	C	G	G	C	T	T	T	G	G	A	C	G	T	A	T	T	T	C	G	A	C	A	G	A	G	A	G	A	T	A	G	A	A	C	T	C	C	T	T	A	C	A
51611	São Mamede	SaoMamede	40704		L	3004	C	C	G	G	C	T	C	T	A	G	A	C	G	T	A	T	C	C	C	C	A	C	G	G	A	A	A	A	A	A	A	G	A	A	T	T	T	T	C	C	0	0	A
51316	Sarigo	Sarigo	5648	Cayetana Blanca	L	1089	C	C	A	A	C	T	C	T	A	A	A	C	G	G	T	T	C	C	C	C	C	C	A	G	A	G	A	A	T	T	A	G	G	G	T	T	T	T	C	C	C	C	A
40505	Sercial	Sercial	11497		L	767	A	C	G	G	C	C	T	T	A	G	A	C	G	G	T	T	T	T	C	C	A	C	G	G	G	G	G	G	A	T	G	G	A	G	T	T	C	T	C	C	A	C	A
51011	Sercialinho	Sercialinho	11496	Sercealinho	L	2987	C	C	A	G	C	T	T	T	G	G	A	C	G	T	T	T	T	T	C	C	A	A	0	0	G	G	A	A	T	T	G	G	A	G	T	T	0	0	0	0	A	C	A
51403	Sevilhão	Sevilhao	2826	Corbeau	NL	574	A	C	A	G	C	C	T	T	G	G	A	C	G	T	A	T	T	T	G	G	C	C	G	G	A	A	A	A	T	T	A	G	A	A	T	T	C	C	C	T	A	A	A
51901	Sezão	Sousao	22984	Sousao	L	3007	A	C	A	G	T	T	C	C	G	G	A	A	T	T	A	T	C	C	C	G	C	C	G	G	A	G	A	A	A	T	A	G	A	G	T	T	T	T	C	C	A	A	C
50703	Tinta Aguiar	TAguiar	12459		L	2968	C	C	G	G	C	T	C	C	G	G	A	A	G	T	T	T	T	T	G	G	C	C	0	0	G	G	A	A	A	A	A	A	A	G	T	T	C	T	0	0	C	C	C
41504	Tinta de Alcobaça	TAlcobaca	12475	Alcoa	NEWC	3191	C	C	A	G	C	C	C	C	A	G	A	C	T	T	T	T	T	T	C	G	A	A	A	A	A	G	0	0	A	T	A	G	A	G	T	T	C	T	C	C	A	C	A
51910	Tamarez	Tamarez	12231	Tamarez	L	2224	C	C	A	G	T	T	T	T	A	A	A	C	G	G	T	T	C	T	C	C	A	A	A	G	A	G	A	A	T	T	A	G	A	G	T	T	T	T	C	C	C	C	A
40609	Tinta Aurélio	TAurelio	17725	Tinto do Aurelio	L	3196	A	C	A	G	C	T	T	T	G	G	A	C	G	T	A	T	T	T	C	G	A	C	A	A	A	G	0	0	A	T	A	G	A	G	T	T	C	T	C	C	C	C	A
52101	Tinta da Barca	TBarca	17359		L	3010	A	C	G	G	C	C	C	C	G	G	A	C	G	T	A	T	T	T	G	G	C	C	0	0	G	G	A	A	A	T	A	A	A	G	T	T	C	T	0	0	C	C	A
52905	Tinta Barroca	TBarroca	12462		L	1167	C	C	A	G	C	T	C	C	A	G	A	C	G	T	T	T	T	T	G	G	C	C	A	G	A	G	A	A	A	T	A	A	A	G	C	T	C	C	C	T	A	C	A
51905	Tinta Caiada	TCaiada	8951	Parraleta	L	1003	A	C	G	G	C	T	T	T	G	G	C	C	G	G	T	T	C	T	C	G	A	A	A	A	A	G	A	A	A	T	A	A	A	A	T	T	C	T	C	C	C	C	A
53307	Tinto Cão	TCao	12500		L	651	A	C	A	G	C	T	T	T	A	G	A	C	G	G	T	T	C	C	C	G	A	C	A	G	A	G	A	G	A	T	A	G	A	A	T	T	C	C	C	C	C	C	A
52201	Tinta Carvalha	TCarvalha	12467		L	1123	C	C	A	G	C	C	C	T	A	A	A	C	G	T	T	T	C	T	C	G	C	C	G	G	A	A	A	A	T	T	G	G	A	G	T	T	C	T	C	T	C	C	A
51308	Cidadelhe	TCidadelhe	12476		L	2997	A	C	G	G	C	C	C	C	A	G	C	C	G	T	T	T	C	C	G	G	A	C	0	0	G	G	A	A	T	T	A	A	A	A	T	T	T	T	0	0	C	C	A
53807	Teinturier	Teinturier	12304	Teinturier	NL	3209	A	C	G	G	C	C	C	T	A	G	C	C	G	T	T	T	C	T	C	G	A	C	A	G	G	G	0	0	A	A	A	A	A	A	T	T	C	C	C	C	A	C	A
51008	Engomada	TEngomada	12484	Tinta Engomada	L	2986	A	C	A	G	C	T	C	T	G	G	C	C	G	T	T	T	C	C	C	G	A	C	0	0	A	G	A	A	T	T	A	G	A	G	T	T	C	T	0	0	A	C	A
52210	Terrantez	Terrantes	12377	Terrantes du Dao	L	1400	C	C	G	G	C	T	C	T	0	0	0	0	G	T	T	T	C	T	C	C	A	C	0	0	G	G	A	A	T	T	A	G	G	G	T	T	T	T	C	T	A	C	A
50216	Terrantez do Pico	TerrPico	40708	Terrantes do Pico	L	1296	C	C	G	G	C	C	C	T	0	0	0	0	G	T	A	T	C	T	C	C	C	C	0	0	A	A	A	G	A	T	A	G	A	A	C	T	C	T	C	T	A	C	A
52502	Tinta Francisca	TFrancisca	15686		L	2348	C	C	G	G	C	C	T	T	A	A	A	C	G	T	A	T	C	T	C	G	A	C	A	A	G	G	A	A	A	T	G	G	A	A	T	T	C	C	C	C	A	A	A
50607	Tinta Gorda	TGorda	8082	Mouraton	L	2201	C	C	A	G	C	C	C	T	A	G	C	C	G	T	A	T	C	T	C	G	A	C	A	G	A	G	A	A	T	T	A	G	A	G	T	T	T	T	C	C	C	C	A
52906	Tinta Grossa	TGrossa	2125	Carrega Tinto	L	1270	C	C	A	G	T	T	T	T	0	0	0	0	G	T	A	T	C	T	C	G	A	C	0	0	A	G	A	A	T	T	G	G	A	G	T	T	T	T	C	C	C	C	A
51205	Tintinha	Tintinha	14985		NEWC	2994	C	C	A	G	C	T	C	T	A	A	A	C	G	G	T	T	C	C	G	G	A	C	0	0	A	G	A	A	T	T	A	G	A	G	T	T	T	T	0	0	C	C	A
50608	Malandra	TMalandra	12487		L	2967	C	C	G	G	C	T	T	T	G	G	C	C	G	T	T	T	C	T	C	G	A	C	0	0	G	G	A	A	T	T	A	G	A	G	T	T	C	T	0	0	A	A	A
50602	Tinta Martins	TMartins	17727		L	2966	C	C	G	G	C	T	C	T	G	G	A	C	G	G	T	T	C	T	C	G	A	C	0	0	G	G	A	A	T	T	A	A	A	G	T	T	C	C	0	0	A	C	C
41309	Melra	TMelra	12474		L	2963	C	C	A	G	C	C	C	T	G	G	A	C	G	T	T	T	T	T	G	G	C	C	0	0	A	A	A	A	A	T	A	G	A	G	T	T	C	C	0	0	A	C	A
50604	Tinta Mesquita	TMesquita	12489		L	3215	C	C	A	G	C	T	T	T	G	G	A	C	G	G	T	T	C	C	G	G	A	C	A	G	A	G	0	0	A	T	A	G	A	A	T	T	C	C	C	C	C	C	A
50706	Tinta Fontes	TMFontes	15687		L	2970	C	C	G	G	C	C	T	T	G	G	A	C	G	T	A	T	C	C	C	C	C	C	0	0	A	G	A	G	T	T	A	G	A	A	T	T	C	C	0	0	C	C	A
50705	Touriga Fêmea	TouFeme	12592		L	2969	C	C	G	G	C	T	C	C	G	G	C	C	G	T	T	T	T	T	C	G	C	C	0	0	A	G	A	A	T	T	G	G	A	G	T	T	C	T	0	0	C	C	A
52205	Touriga Franca	TourFran	12593		L	493	A	C	A	G	C	C	C	C	G	G	A	C	G	T	T	T	C	T	G	G	C	C	G	G	A	G	A	A	A	T	A	A	A	A	C	T	C	C	C	C	A	C	A
52206	Touriga Nacional	TourNaci	12594		L	760	A	C	G	G	C	C	C	T	G	G	A	C	T	T	A	T	T	T	C	G	C	C	A	G	A	G	A	A	A	T	A	G	A	A	T	T	C	C	C	T	A	C	A
52506	Tinto Pegões	Tpegoes	12503	Tinto de Pegoes	NEWC	3187	C	C	G	G	C	C	C	T	A	A	C	C	G	T	T	T	C	C	G	G	A	C	A	A	A	A	0	0	T	T	A	G	A	G	T	T	T	T	C	C	A	C	A
50907	Tinta Pereira	TPereira	12491		NEWC	2979	A	C	A	G	C	T	C	T	A	G	C	C	G	T	T	T	C	T	C	G	C	C	0	0	A	G	A	A	A	T	A	G	G	G	T	T	T	T	0	0	A	C	A
50807	Tinta Pomar	TPomar	12493		L	2974	A	A	G	G	C	C	T	T	G	G	A	C	G	T	A	T	T	T	C	G	A	A	0	0	A	A	A	A	A	T	A	G	A	A	T	T	T	T	0	0	C	C	A
52710	Trajadura	Trajadura	12629		L	1466	C	C	G	G	C	T	T	T	A	G	C	C	G	T	T	T	C	T	C	C	A	C	A	G	G	G	A	G	A	T	A	G	A	A	C	T	C	C	C	C	A	C	A
41206	Transâncora	Transanc	17734		L	3183	A	C	G	G	C	T	C	C	G	G	A	A	G	T	A	T	C	C	C	G	A	C	A	G	G	G	0	0	T	T	A	G	A	G	T	T	T	T	C	C	A	A	A
51103	Ricoca	TRicoca	12494		L	2991	A	C	G	G	C	C	C	T	G	G	A	C	G	G	T	T	C	T	C	G	C	C	0	0	G	G	A	G	A	T	A	A	A	G	C	T	T	T	0	0	A	C	A
51012	Trincadeira Branca	TrincB	14130		L	2988	A	C	G	G	C	T	C	C	A	G	C	C	G	G	A	T	C	C	C	C	C	C	0	0	G	G	A	A	T	T	A	G	A	G	C	T	C	T	0	0	A	C	A
52216	Trincadeira das Pratas	TrincPratas	15688		L	823	A	C	G	G	C	T	C	C	G	G	A	C	G	G	T	T	C	T	C	C	A	C	A	A	A	G	A	A	A	T	A	G	A	A	T	T	T	T	C	C	C	C	A
51708	Rodo	TRodo	7921	Mondeuse Noir	NL	759	A	C	G	G	C	C	C	T	G	G	A	C	G	T	A	T	C	T	C	G	A	C	G	G	G	G	A	A	A	T	G	G	A	A	T	T	C	C	C	C	A	C	A
50707	Roseira	TRoseir	12497		L	2971	C	C	A	G	C	T	C	T	G	G	A	A	G	G	T	T	C	T	G	G	C	C	0	0	G	G	A	A	T	T	A	G	A	G	T	T	T	T	0	0	A	C	A
51208	Tinta Penajoia	TRzPenaj	9107	Peloursin	NL	1319	C	C	G	G	C	C	C	T	G	G	A	C	T	T	A	T	C	T	G	G	A	A	G	G	A	G	A	G	T	T	A	G	A	A	T	T	C	T	C	C	A	A	A
51307	Tinta Tabuaço	TTabuaco	12482	Tinta de Tabuaco	L	2996	A	A	G	G	C	C	C	T	G	G	A	C	G	G	T	T	C	T	C	C	C	C	0	0	A	A	A	G	A	T	A	G	A	A	C	T	C	T	0	0	A	A	A
51608	Tinta Valdosa	TValdosa	12461	Valdosa	L	3052	C	C	A	G	C	T	C	T	A	G	C	C	G	G	T	T	C	T	C	G	C	C	A	G	G	G	0	0	T	T	A	G	A	A	C	T	C	T	C	C	C	C	A
50808	Varejoa	Tvarejoa	12498		L	2975	A	C	G	G	C	T	C	T	G	G	C	C	T	T	T	T	C	T	C	G	C	C	0	0	A	G	A	A	A	T	A	G	A	A	T	T	C	T	0	0	A	C	A
51415	Uva Cão	UvaCao	12812		L	775	A	C	G	G	C	C	T	T	0	0	0	0	G	T	T	T	T	T	C	C	A	C	0	0	A	G	A	A	T	T	A	G	G	G	T	T	C	C	C	T	A	C	A
51211	Uva Cavaco	UvaCavaco	23219		L	1300	C	C	G	G	C	C	C	T	0	0	0	0	G	T	T	T	T	T	C	C	A	C	0	0	A	G	A	A	T	T	A	G	A	G	T	T	C	T	C	T	A	C	A
50311	Uva Salsa	UvaSalsa	2476	Chasselas Cioutat	NL	2055	A	A	G	G	C	T	C	T	A	G	A	A	T	T	T	T	C	T	C	C	A	C	G	G	A	G	A	A	T	T	A	G	A	A	T	T	C	C	C	T	C	C	C
51509	Verdelho	Verdelho	22304	Verdelho Branco	L	1132	C	C	A	G	C	C	C	T	G	G	A	C	G	T	A	T	C	T	C	C	C	C	G	G	A	A	A	A	A	T	A	A	A	A	T	T	C	T	C	T	C	C	A
51806	Verdelho Tinto	VerdelhoT	12957		L	2838	C	C	G	G	C	T	C	T	G	G	A	C	T	T	T	T	C	T	C	G	A	C	A	G	A	A	A	A	A	T	A	G	A	A	T	T	C	T	C	C	A	C	A
41207	Melhorio	Melhorio	17255	Melhorio	L	3053	C	C	G	G	C	T	C	C	G	G	A	A	G	T	A	T	T	T	C	G	C	C	A	G	A	G	0	0	T	T	A	G	A	G	T	T	T	T	C	C	A	C	A
41208	Verdial Tinto	Verdial	23217		L	3206	C	C	A	G	C	T	C	T	A	A	A	C	G	G	T	T	C	T	C	G	C	C	A	A	A	G	0	0	A	T	A	G	A	A	C	T	C	T	C	C	C	C	A
51902	Vinhão	Vinhao	13100		L	2240	C	C	G	G	C	T	C	T	G	G	A	A	G	T	A	T	C	T	G	G	A	A	A	G	A	G	A	A	T	T	A	G	A	G	T	T	C	T	C	C	A	C	A
52715	Viosinho	Viosinho	13109		L	532	A	C	A	G	C	C	C	T	A	G	C	C	G	T	A	T	C	T	C	C	C	C	A	A	A	G	A	A	A	A	A	G	A	A	T	T	C	C	C	T	A	A	A
52614	Vital	Vital	13122		L	1264	C	C	A	G	T	T	C	T	A	G	A	C	G	G	T	T	T	T	C	C	A	C	A	A	A	G	A	A	T	T	A	G	A	G	T	T	T	T	C	C	C	C	A
110102	110102MN	110102MN	#N/A	#N/A	W	3068	A	A	G	G	C	C	T	T	G	G	A	C	T	T	T	T	C	T	G	G	C	C	G	G	A	G	0	0	T	T	A	A	A	A	T	T	C	T	0	0	A	A	A
110105	110105MN	110105MN	#N/A	#N/A	W	3065	A	A	A	G	C	C	T	T	G	G	A	A	T	T	A	A	T	T	G	G	A	C	G	G	A	G	0	0	0	0	G	G	A	A	T	T	C	C	C	C	A	C	A
110201	110201MN	110201MN	#N/A	#N/A	W	3115	C	C	A	G	C	C	C	T	G	G	A	C	T	T	T	T	T	T	C	G	A	C	G	G	G	G	0	0	A	A	A	A	A	A	T	T	T	T	C	C	A	C	A
110303	110303CB	110303CB	#N/A	#N/A	W	3145	A	A	A	G	C	C	C	C	G	G	C	C	T	T	A	A	T	T	C	G	A	C	G	G	A	G	0	0	A	A	A	A	G	G	C	C	C	C	T	T	A	A	C
110307	110307CB	110307CB	#N/A	#N/A	W	3144	A	C	A	G	C	C	T	T	G	G	A	C	G	T	T	T	T	T	G	G	A	C	A	G	A	G	0	0	A	A	A	G	G	G	T	T	C	T	T	T	A	A	C
110402	110402CB	110402CB	#N/A	#N/A	W	3059	A	C	A	G	0	0	T	T	0	0	A	C	G	T	T	T	C	T	0	0	C	C	0	0	A	A	0	0	A	A	A	A	A	G	T	T	C	T	C	C	A	C	C
110403	110403CB	110403CB	#N/A	#N/A	W	3149	A	A	A	A	C	C	T	T	G	G	A	A	T	T	T	T	C	T	G	G	C	C	G	G	A	G	0	0	A	A	A	A	A	G	T	T	T	T	C	C	A	A	C
110405	110405CB	110405CB	#N/A	#N/A	W	3120	A	A	A	A	C	T	C	T	G	G	A	A	G	T	A	T	T	T	C	G	A	C	G	G	A	G	0	0	A	T	A	G	A	G	C	T	C	T	C	T	A	A	A
110501	110501AC	110501AC	#N/A	#N/A	W	3136	A	A	G	G	C	C	T	T	G	G	A	C	T	T	A	T	C	T	G	G	C	C	G	G	A	G	0	0	A	T	A	G	A	A	T	T	C	T	C	C	C	C	A
110504	110504AC	110504AC	#N/A	#N/A	W	3117	A	C	G	G	C	C	T	T	G	G	A	C	T	T	T	T	T	T	G	G	C	C	A	G	G	G	0	0	A	T	A	G	A	A	T	T	T	T	0	0	A	C	A
110602	110602AC	110602AC	#N/A	#N/A	W	3118	A	A	G	G	C	C	T	T	G	G	A	A	T	T	T	T	T	T	G	G	C	C	A	G	G	G	0	0	A	A	G	G	A	A	T	T	T	T	0	0	C	C	A
110603	110603AC	110603AC	#N/A	#N/A	W	3067	A	C	G	G	C	T	C	T	A	G	C	C	T	T	T	T	C	T	C	G	A	C	A	A	A	G	0	0	A	T	A	A	A	G	T	T	T	T	C	C	A	C	A
120104	120104PE	120104PE	#N/A	#N/A	W	3163	A	A	G	G	C	T	T	T	G	G	A	A	T	T	T	T	C	T	G	G	C	C	G	G	G	G	0	0	A	T	G	G	A	A	T	T	C	T	C	C	C	C	A
120106	120106PE	120106PE	#N/A	#N/A	W	3130	A	A	G	G	C	C	C	C	G	G	A	A	T	T	A	T	C	T	G	G	C	C	G	G	A	G	0	0	T	T	A	G	A	A	T	T	C	T	0	0	A	C	A
120108	120108PE	120108PE	#N/A	#N/A	W	3121	A	A	G	G	C	C	C	C	G	G	A	A	T	T	T	T	C	T	G	G	C	C	G	G	A	G	0	0	T	T	A	G	A	A	T	T	C	T	0	0	C	C	A
120109	120109PE	120109PE	#N/A	#N/A	W	3162	A	A	G	G	C	C	C	T	G	G	A	A	T	T	A	T	C	C	G	G	C	C	G	G	A	G	0	0	A	T	A	A	A	G	T	T	C	T	T	T	A	C	A
120201	120201SE	120201SE	#N/A	#N/A	W	3123	A	C	A	G	C	T	T	T	G	G	A	A	T	T	T	T	T	T	G	G	C	C	G	G	A	A	0	0	A	T	G	G	A	A	T	T	C	T	0	0	A	A	A
120203	120203SE	120203SE	#N/A	#N/A	W	3155	A	A	G	G	C	C	T	T	G	G	A	A	T	T	T	T	C	C	C	G	C	C	G	G	A	G	0	0	A	T	A	G	A	A	T	T	C	T	C	C	A	C	A
120205	120205SE	120205SE	#N/A	#N/A	W	3154	A	A	G	G	C	C	T	T	G	G	A	C	T	T	T	T	C	T	C	G	C	C	G	G	A	G	0	0	A	A	A	A	A	G	T	T	C	T	C	C	A	C	A
120207	120207SE	120207SE	#N/A	#N/A	W	3075	A	C	A	A	C	C	C	T	A	A	C	C	G	T	T	T	T	T	C	G	C	C	0	0	A	A	0	0	A	A	A	G	G	G	T	T	T	T	C	C	C	C	A
120209	120209SE	120209SE	#N/A	#N/A	W	3061	A	A	A	G	T	T	C	T	G	G	A	A	G	T	T	T	T	T	0	0	C	C	G	G	A	G	0	0	A	T	A	G	A	A	T	T	T	T	C	C	A	C	C
120302	120302SE	120302SE	#N/A	#N/A	W	3214	A	C	A	A	C	C	C	T	G	G	A	C	G	T	T	T	C	T	C	G	A	C	G	G	A	A	0	0	A	T	A	A	A	A	T	T	T	T	C	C	A	C	A
120305	120305GR	120305GR	#N/A	#N/A	W	3125	A	A	A	G	C	C	T	T	G	G	C	C	T	T	A	T	C	T	G	G	C	C	G	G	G	G	0	0	A	A	A	G	A	A	C	T	C	T	T	T	C	C	C
120307	120307GR	120307GR	#N/A	#N/A	W	3057	A	A	G	G	C	C	T	T	G	G	A	C	T	T	A	T	C	T	0	0	C	C	G	G	0	0	0	0	A	A	A	G	0	0	T	T	T	T	0	0	C	C	C
120309	120309GR	120309GR	#N/A	#N/A	W	3112	A	A	A	A	C	C	T	T	G	G	A	A	T	T	A	A	T	T	G	G	C	C	G	G	G	G	0	0	A	T	A	A	A	A	T	T	T	T	T	T	A	C	C
120404	120404GR	120404GR	#N/A	#N/A	W	3151	A	A	A	A	C	C	T	T	A	G	A	A	T	T	A	T	C	T	G	G	C	C	G	G	A	A	0	0	A	T	A	G	A	A	C	T	C	C	C	C	A	C	C
120501	120501GR	120501GR	#N/A	#N/A	W	3129	A	A	A	A	C	C	T	T	G	G	A	A	T	T	A	T	T	T	G	G	C	C	A	A	A	A	0	0	A	T	G	G	A	A	T	T	T	T	C	C	A	C	A
0 = not detected;
#N/D = not defined yet;
NEWC = new variety obtained by Ferreira de Almeida in 1950;
L = Local variety with historical data (Menezes et al., 1896);
NL = Not local variety.
W = sample in the wild
[truncated: 419 more columns]

## Sheet: SupplTable2
Supplementary Table 2. Name, location (chromosome, position) and sequence of the 261 SNPs analyzed
Locus_Name	chromosome	SNP position	Sequence
SNP1453_40	1	729514	CAACACATCACACAGGTTGGACAAGCAAAGGGAATTGGG[A/G]TCAGTACTTTTTCAAGAAACCTTCAGCCATCTTCAAGTAGTCACCATACCCACCTCCAGAATGGCTGTCACCACCACCGGAGTGTGAGGAGGAATGTGTCTCTGTGGTGTTGGTGGTTGAGTGG
SNP1439_90	1	1259215	GAAAGTGAAGATGGAGCAACCATTACATTTAGGGTTCAAGATTTTGAAGAGAATCAAGATTTCATTGTGTTGTGGAATGAAACAAAGTC[A/G]GATATTTCTTGTTTATGCCGTTCATTTGAATACAATGGTTTTCTTTGTAGACATGTGATGATTGTTCTGCAAATGTCTGGGGTGCATAACATCCCATCTCACTATATATTGAAACGTTGGAC
SNP229_112	1	1563978	TCAGGATTGATTAAAGTCCCTGTTAAGGCTCTAGACATCACATGGGGTAATGATA[A/C]TCGGTTTTGGCAACAGATAGATCTTACGGATCATGATACCCAGTGAGAATTTTCATTACATCGTATCATTCTTTGAGAAATTTCTCCTATATATTTCTGATGACAGGCATCTTTACTTGA
Vvi_1196	1	3100779	ATCATAGTTGGTAGGAATAGGATCAGAATGAAATGAAAGAGGCTTTAAGTCAGTGGGAAATTGATTGTTTTTTTTTTCCAGCTCTATCGGGGCA[T/C]ATGCATCTTGATAATACGATGTATTCGCCTGCGACCTGCGAATCCAGAAATGATATTGAAAGTTGAAAAGGCCAAGAATAAGATCCATATGCTTTGGGGGACGTAAATTAATATTCCCCTCTTAATCTAATAGTTTCTATA
SNP391_170	1	3357013	CACCAGATCTGATTACAGCAGTCCAGGAAAGGCAAAAGAAGGTTGCATTCGCTCTTCTGGAGCGAGCTAAGGAAATATGTGCTCAGTGTGGGATTGTTGCAGAGACAATTACAGAAGTTGGAGATCCTAAAGAGGCTATATGTAAGGCAGTAGAAAAGTTGAACATCCA[A/G]TTCCTTGTTCTAGGCAGCCATGGTCGTGGTGCTTTTGGG
SNP129_237	1	4170253	TAAACTCGATCAGTAAACTAACTGCCAGGGCTTCCATGGTCCTCCTACTTATCCTTCACCAC[W]ACACCACACTCCCCTGCNACAATAAGAGTTGTTGCCATGCCAAGAAACATCCCATGCTCGACAACACCAGCAAGCCGCAGAATGGCATCACTGGCAACCTTCAAATCCCCTATTTCTCTCTTGA
SNP1427_120	1	5368886	CCATTGCCGGAGCTCATATCAGCAGAGAAACCAGCTGTGTACAAGAGCTTCACATTC[R]ATGAGTTTATGACAAGGTTCTTTACTAAGGAGTTGGATGGTAAGTCTTTGATAAATTTCTTTAAACTCTCACA
SNP269_308	1	5948674	ATTGCCAGTGCTGATAATACCCAGACCAGCATTCCCACTCGACCATATGGGTTTGCAGAATCATTTACATCTGCAGATGGGCGGTAGGCATGGTTGAGGAAAGAATATTGGAAGC[A/G]GAGTTCTAGCTCATGGTTAGAAAGACTAGCGGAAGTGRAGTTGTTGT
SNP1527_144	1	6023579	AAGTCATCTAATAAAGATATGTTTGATAGCTTGGAAAGCATTGTACGGATTAAGGAAGCCGAAGCCAGGATGTTCCAGAATCGGGCAGATGAAGC[Y]CAGAGAGAAGCAGAGRGGTACCGACGGRTGGTCCATGCAAAGACAGAGAAGTTGGAAGAGGAGTATACTGAAAAGCTTGCCAAACTATGTTTGCAGGAAACTGAGGAAAGGCGGAGGAAGAAACTGGAGGAGCTGAAGGTGCTGGAAAATTCACATTGTGATTACTACAACATGAAGATGAGAATGCA
SNP1517_271	1	6902301	TTGGCCACAAACAAGAACCCCAACTAAAGCCTCAAATGATAATCTCACAATGTAAATAAATCTAGGGTTAAAAAACAGAGGCATATTCAAATTAATTATTGATCAAGAACAAATCCCAGTTCTCACTTCTTAGGTTCGGCGGCGAAGACGCTTCCGAAGCTTCTTGTACTTGTGCTTGTTCATCTTCTTCTTCCTCTTCTTCTTGACACTGTC[A/C]GCCCAAATCGTACGCGAGTCATCGGAGTCGACCTCCT
SNP851_110	1	10068071	GCAAACTCCAAACAAAAGAATGATTTTGGCAATGATCCTCAAACAACAAAACTCCTCTTTAACACATCTACAGTAACACGAAAACAAACGAGGATTACAAACAGCCGAC[A/G]GAAGTATGGAAATTACAAAAAATAGTCAGGAGTCTTCCGAGTGGTGTCAGGTTCAATCTGCCGAGGTGCCGGGTCAAATTGAAGGAAATTTTGATCCATATTCTCCCCAATCTCTAGTATTGCAGCCATATTCCCACACCGGTAACAATAGTTTGGAGCGCTAAATACAGTCACCACATTCTTTTCCTAGAAAAAT
SNP357_371	1	10306647	ACTGATAAGCTTGCGGAGTTCGCTAAGATTCTTTTCCAGGCCAAGGCCAATGCTCCTCCGCCGGCTAATTAATTACCATGTATTAGCTAACGGGAT[S]TTTTAAGTGGAGTGTGGATTGGTTGCAGTGTTCA
SNP517_224	1	12081798	TGTCAGGCCAGTGGCTGCAGCACCAGATAGCATATCCGAGAAGGTGGTTGAGAGCATCAAGAATGCTGA[R]GAGAAGTGCTCAGACGATCCAGCTAGCGGGGAGTGTGTANCTGCCTGGGATGAGGTANAGGAGCTGAGCGCGGCTGCCAGCCATGCCAGGGA
SNP1241_207	1	12215151	GCAAACTCTCCCTGATAACAAATTTGCACTGCCCTTTTCCCATAGTTTCCAGATGACTTAGCAGC[Y]TCAATGTAGTAGCCCCAAGTCAGAGGAAGACCAGAGAAGAGTTCATCCATATTTACTTTTGTAGGAGAGTGAAGCCGTCTTTGATGAGTTTGCATGGTAACTTTTATCTTTCCTGTAACAGCATGAATAGGTGTTTTGCCTTGTAGCTTAGATTGTTTTCTGATCAGTAAATGTTTATGTACATAACTATATGTGACAGAGAGGCA
SNP1375_272	1	15892180	TGGGGATGACATGACATAAATTTATTCTGATTTCTAGATAGTAAAGTTGGTAGTGACTTTGGGCATCTGATTCAAATGTCTTAAAATTTTCGCAGCCATCTGCTTTGTACTACCGTCCCCATGGTGAAAAGCACTTACCAATGTAGCAGGCAACGACCTGTCCTGTGATATGTATGAAGCAGACCTATCGCCACCTTTCATCAGGAATCT[T/C]TCTATCACCCAAAGTGATTTTTCCCTCAAACCCTCTTCCCTGTGCTCTTTCACCACATTCAACACATGTTGTATGCAATCCACTCCACTGAGCAGGCTCACACTCTTGTCCACATCAA
SNP477_239	1	21161337	CTGCAGATGTCATCCAGGCCACACACGAGGAATGCCTGAGGTGCGGAATGGATGGATATGTATCAAAACCATTTGAAGCTGAACAACTTTATCGCGAGGTTTCACGCTTCTYTCAACCACCTCCAGAACAGAACCAATAGAGGATTTCCACAA[S]TCTACTACAGGCTTGCTGATGACATAAAGCTCAGGTGACCCATCTTCAGGATTCTTTTGAATTCTCAAA
SNP1025_100	1	21938260	TAAGGCACTACCCAGATCTTCTCCGGACAGCTGTGACGA[T/C]TCTGTTCATGAAATCAAGGAGGACGTCGATGTTGCTGAAGTTATTGATGAAATTAAAGAG
SNP1157_64	1	22828604	GCGGTGGAAAAACACGAATAACAGTCACATGGGCATGCATATAGAGGACATACATTGAATTTTAAAAATTACAGCAATCAAATACATGGTAGAGATGAAGATGAGAGCATAGTAATAAGAGGCAAATCCCAAAGAACTATGAATGGAACA[A/T]AGCAATAAGCGAGAGAGATAATAGTAGTAGCAGTGGTATTAGTATTAGTATTAGTAGAAGGGTCTAAACGTCTCTGTCTCTCTTGCATTCAGGTGGCATGGTGGGGTATCTAACTCGGTCAGTGCAGTAGTTGTAGATGGTGTATTTCTG
SNP829_281	2	415342	TTGCTGCCTGGTCACAGGAGAATATGGATGGACTGCTAACATGGAGAGGATCATGAAAGCTCAGGCCCTGAGAGACAGCAGCATGGGGTCTTACATGTCTAGCAAGAAGACGATGGAGATCAACCCAGACAATCCCATAATGGAGGAGCT[A/G]AGGAAGAGAGCTGAGGTAGATAAAAAWGACAAGTCAGTGAAGGATTTGGTGCTGTTGCTCTTTGAAACTGCCCTCTTGACTTCTGGGTTCAGTCTTGATGACCCCAACACATTTGGAGCAAGAATTCACAGGATGCTGAAGCTGGGTCTG
SNP841_308	2	2165614	TCTGGAATTTCCTCCAACGGCTGAATGGCTCTCGCCTTCGCCTTCCTCTTCACCGCCATCTCCACCATCTCGCTCATAGCCACGTGGCCCTCTACCGCCACGCACACCTCCACCTCCGACACAGAAACTCTGGCGGAGCCG[Y]TCTCGAGAGCGCATCTGCACTCCATTTTCCATTCMTCCTTCTCGTCTTTCCTGAAGATTCCTTTTAGAACCTTCTCCTCATTCATGTA
SNP1293_294	2	2496863	TAATGCATGGTAGCAATTCCTTAGTAGCTTCACGCAGTGCTCATCACTCCAACTGTGAAGTATATTCTGTTTCATTCGAAACACTCAGTCAG[A/G]TTAGTCAAAAGCATTCCATTATTTGACTTCTATCCACATTTCTCATCCATGTTATGGAA
SNP437_129	2	3709389	TACTGTAGCNAAATCACAGCCGACATTCAAACCATTGAT[Y]TTGTTCAATCACATCATTACCGACTTCTCTTCCTTCTCTTCCACTTGTCGGCCGCTTCCCTCCTCTACACCCACCT
SNP293_20	2	4425889	TGAACTACCCCATTGAAGA[A/C]CAAATTGAAGAAAACTGAAAAGAAAAGAAAAGAGCATAACCCTTTACTTTTACTGCATCATCCTATACAATCGAATCGAAT
SNP1487_41	2	4874581	AACATTACATTCCAAAACTTCAACTACTTCCA[A/G]TTCAAATTAGCGAGAAAATCACTACAAAACTCACCAGGTAATGAGGAGATTCTCATCCAATTTGTTCCGTACATTAACTAC
SNP581_114	2	5141894	TAGTTTAGGWAACTTGAGATGTAGTGAGAACTAGAGCGGAGAACTATGCGCATTGATAGCC[A/G]GTTGGGACCTTCTTGCCGCAGTAGTTCAAGAGCAAGCTAAGTGAAACTGGAACATTTAGTTTAATGCCCAAGACATTAGCTTTAATGGCGGTGCAAAGGCAGACAGCGGCTTCAAGATCAGCCAGACCCCCAATGAGGCTGCAGCAAGGG
Vvi_9227	2	6474327	AATATCAACTCTAAAAAAGTTTCCACCCCACTGCAAAGTAATCTCCATTTTGGTGTGATAACCTTGCT[A/T]TAATCTTCACCCCAATTAATGGTGAGGCYTATTCAGTCTGCAGATGTGCTGTTGTCTCCACCTCCCACCCAGTACTGTTTGACAACAACTAGTATCTTTTCTGGCACCAGGGGTCCATCCTCATGATCCATCATGTTGGTATTCCATCGC
SNP1373_63	2	9298031	AGGTTCTTGGGATCGGATATGGATGTGAGGGGCCAGAACTTTGAGCTAATCCCATTCGGTGC[Y]GGTAGGCGAATCTGTCCGGGGTTGCTACTAGGTATCCGGATGGTTCAATTGATGTTGGCTTCACTCATTCACTCCTATGACTGGAAGCTTGAAGATGGGCTGACACCAGAGAATATGAACATGGAAGAAAAGTTTGGCTTCACCTTACAGAAGGCTCAGCCCCTGCGTGTTCTCCCTATCCATGTATGAGATTGTTGACTC
SNP1229_219	2	17198115	CCTCTCAGCTCTACCACAAGCCTTAAAAACAGAAGGAAATGTGAAGCAATTGGGCTCCACACTGCAATCTTCAACCATTTCAATGAACACCAGCAAGGCATCACATGGGTCGTTGCTCTCGGACAGAGCTCTTATGAGGGTGTTGTAGGAGAAGCAGTTGGGTCGGTGCATGCTTCGGAAAATCTTGCGGGCGTAGTCGAGATCACGGTGGTCGGAGA[C/G]GGCGGAGAAGCGGAGGAGTTCGGCAGCGGCGAGTGGGTCTCGAATTTGGGCGGTCTTGATCATCTGGGCATGGAGTTGCTTCAAGTCTTGCATGGTTTTGCATGGGAAGAAAGAAGATGGAGGCCATAGTGAGGTTGTGGATGTGAAGAT
Vvi_805	2	17733130	AAAATAAGCTAAGGCCATCACTGCACTGAAAAAATATGTGCAGGGTGTCTTCT[A/G]TTAGTGTTTATGGAATGACTTATTATTATTATTATTATTATTCCATCAATAAAATCAATATATTCCATCTT
SNP613_315	3	1348328	GACACAACTCCACGAACCGCCGAGAACTTCCGCGCCCTCTGCACCGGCGAGAAAGGCGTCGGCCGGAGCGGCAAGCCTCTGCACTTCAAAGGCTCAATCTTCCACAGAGTGATCCCAAGTTTCATGTGCCAGGGCGGCGACTTCACCAGGGGCGACGGCACCGGCGGCGAGTCCATCTACGGTGCCAAGTTCGAGGACGAGAACTTCATCAAGAAGCACACCGGTCCCGGCATACTGTCGATGGCGAACGCCGGTCCTGGAACAAACGGATCGCAGTTCTTCATATGTACGGATAAGACGGAGTGGCTGGA[T/C]GGGAAGCACGTGGTGTTCGGCCAGGTGGTAGAGGGGATGGATGTGGTGAAGGCCGTTGAGAAGGTAGGCTCAGGC
SNP425_205	3	3676120	TGATCGATAGAAAGAAACAGTCTTTAGAGGCTTACTTCTCATACAAAATTGGCTACTTTGTAATGAACTTCTTGGGATCAAAGGTGAGGAATCAAGATCAAATTTAGCCAATTTCTATCTTTTGCCGTT[A/C]ATAACTCTTTCCTTCCTGCCTTGTAGATCGCTTGCGTGCTTAATTACAGGATTGTCTGCAACACCACTTTCACAATCTCAAATGTTCTTGGCCCAGGAGAGGAAATCACAATTGTGGGCAACCCTGTCACTTACATAAGGGCCAATTCCA
SNP497_281	3	5114706	AGTTTTGACTTTATATTCGTTCAGAAATGTATGTTTTTGTAGTTTATA[M]GTGATGCTGTTTGTTTATAGAAAGGGGTGCCTCAAGGAATCATAC
SNP553_98	3	5489460	CTTCCCACTGAGGCTACGAGCCCAGGGTTGCAGTATTGGGGTGGGCGTAAACCGAGTGACAAGTGGCGTCCTCTCAATGACTTTCATCTCACTGTAC[A/G]AAGCCATCACCATTGGAGGGGCATTTTTCCTATACTCCGGCNTCGCTTTGGTCGGTTGGATTTTCTTCTATACATGGCTACCGGAAACAC
SNP1493_58	3	8186213	AGATAGTGTTTCAGCGGATTGATCTCACTACATTATTAAAACAGTCATTTTTCTCC[S]CTTGATTACAGAAAGATCTGTAACCCT
SNP867_170	3	8253301	GGTATTAGAGTACTGAACATTTTTTCATCCCTTTTTTTGTTTTATGGTCGGATCAGGGAACTGTAAAATATTGGTCGAGGTGCAACAAGAGCTTGTC[S]TACACAAAAGATGTTCAGAGTGTRATCGATGTTCACCGTTATCTCAGTAAAAAGCAGCTGGAAGTTCTTGTAGAAGTGTAAGCACCACTTCAACTCCCAATTAAAACAAGAAGT
SNP1563_280	3	11864653	TATGATGGCCAAGTGTGACCCCCGTCATGGCAAGTACATGGCCTGCTGCCTGATGTA[Y]CGAGGTGATGTTGTTCCTAAGGATGTGAATGCAGCTGT
SNP1219_191	3	18008999	CACAATGTTTCAAGGCTTCGTCTAATGCCTCAATTGCAATATCAAAGGTTTCTTGAGATAAAGACCCTTCTTCACTCAATTTAAT[A/G]GCCCGTTTACATAGATCATTGAAACGTTGCACCC
SNP1513_153	4	680574	GAAATCTGGGGAYGTTACAAACTTCATGAAGTCTAGGAGCTTTGATCCTGAAACCGA[T/C]TTTTTTGCTTCAAGAGATAGCTGCACGCCCTCGTGAATGAAATCTGCAGTTGCTATGAATTCCTTCTCGGAGAATCCCCTGGTAGTCAT
SNP255_265	4	1554984	CAAGGTTGTTTGATCTTACAACAACACAGAAGAAATGGATGAGAAGGCTCTGTGGGAATAGATCAAAGAGCTCCAGCAGTGTCA[A/G]TTAGGTCTATTTAGTTGATTTCCACTGCTTGCTTTTTC
SNP1409_48	4	1856385	ATCTCGATCAAGTCTTTGCTCACTCTCAGCCCCTTGAACCTCTCTGA[R]TCTTCTTCCTGGTAAACACACCTGAAGCTTCTGTCATCAGCACCTTTATGCGTGCGAACAATGTGTTCGAGCCGGTACTTTGCATGCCGGTAGTCACTCCGGCGGTTGGAGAGAAGCAGAGCAGAGCAGCCCATGCGGAAGAAACAGTTGGGTATGATCATGGACCGCTCTTTTCCCGGATACCAATTGTATCCCACCATCTCTGTGCTCACCACTACGGCGTAGTTGTTTGGATTCGATTCGAGCATGTCGCGaGcCAGATCTAAGGCTATCACTCCCGCACTACACCCCATTCCGCCCAAAT
SNP655_93	4	4515891	TCGTCAAGAACAGGTCCACAGAGGGAGGCATAGTCATCACTCCTCATGGTATAGAATGTGCTCAGGAACATGATTCGGGTTCGGTTGGATAC[T/C]GCTACAAAACGGAGAACAGCCCGCTTGAAGCCTCCTTTGCCCTTTGATTCATATGGCACCTTGATGGTGTCCCTGCCGGCGAAGGCCTCCACCACCATGGA
SNP1009_153	4	4922663	TTTCAGTAAACTTTTGGAGTCTGTCCA[Y]TGTAGGTTTTACAACCCTTCGCYTACTTGAGGGTTGGGTTGCTATTTTCCTCATAGGGTGGGTTAAGATCTCGTAGTCAGTCAGTCACCTTTTGTTTGTGGTTGCTTTTAGCAGTTCGAATTTTGGTGGCCTTTGTGTTCATGGGTTTTGGCTGTGGCAGCACTAGTCTGCCATTACAACCCTCCTCTTTTTTGGGGAGGTTGTTTTT
SNP191_100	4	6409234	AAGGAACTTGTGATGTTCACAGATGATTAGATTTGAAAAGTAGTTAATYCCTATAGATTATCCCAAAGGGAAAATAAAAACTTTC[T/C]AGCCAAACCAAGATGCTTTGTCCTGTGAGAACAYTGTCCAGCAATT
Vvi_6668	4	6768962	GGTTCTTGGGAAGCTGGTTTTGGCCGGGGGTTTAGACTTCAAGGTGGTGAAGGAGGTCCTGGAGAAGGTGGAAGATGACAGGTTCCAGGCAGCCATCTTTGATGCTGTCATGAGCGGCATTAGCTCAGACCCTTTGGGG[C/G]AAGGATTGATGGAAAAACATAGACTTGATATCCAGGACTGCAAGAGTTTGCTTGGTTGATTCCAGGCTGTGTGTCTTAGTCATC
SNP715_260	4	7521038	CGCTTCGAAACAGCGGCAACCGGCCCCGTTGCGTTTTCCGGTGACGGCGACGCCTCTACGAACGTCGCCGAGGACATTTCCATCTGGCAGACCCTAACGGCGCCCAACAACTTCTCCGGTAACTCTTCCTCTGCCTGGGCCTCCACCAGAAACCCCATGTCAATGTTCACCGCTGTCACGTATCCCAAAGCCAGACGCAAGATCGCGTTGGCTATCGCCGAGCTGCCGATGTCGACGT[T/C]GATTTCGAGGTAGTTGGAACCTCTGTGGTAACTACAGGTCAAGGCTTTGCCAAGCAAACAAGCGGCATAGT
SNP281_64	4	17662171	CCTCCCATTTCACTCAGCTCCAGTCTTTCCCACTCTGAAGATTTGAGAACTGCAGTCCCTACA[W]GAAGCTTGCCTCAAAATCTTGCACTTCAGCCATAGAATCCAATAGGTATAGATTCC
SNP891_109	4	18619854	CCAGTAGACGAGCTGAATGGYTGGCTAGAAACAGGAGCAAACGTATTGGRAACTGAGCAGATGC[A/G]GTTCTTATACGAAATTGGAGTGTGCAAAACTTTGCAAAATGTTAGTTACGACAGGTTTTGGGAGGTGGGTTCTCTTTGTGATGAATGATGTTCGTCCAGGGGAGCAGCTGCATAAGATTGATAGAGTATGTAATTTTT
SNP135_316	4	19380949	GTTTGTTTGCGACACATTGCCCTTTGGAGGTGTGGGACAGAGCGGGTTTGGGAGGTATCATGGGAAATACTCATTTGACAC[T/G]TTCAGCCATGAAAAGGCAGTTCTGCGGAGAAGTTTTTTCCTTGAACTTGAGCCCAGGTTTCCTCCATGGAATGATTTCAAGCTAAAATTCATCAGATTGG
SNP551_351	4	19605325	TCCTTGTCTAAATTATTCTCAAATCCATATATATAAATACGATATGGTTATGC[T/C]ATAAGAATTAAGATGTGAATTTAACAATCCACATACNGTGATGGGAGACGTAC
SNP811_42	4	19931134	GCTTGGACTCTAACTTGGCCTTCTCCACGTCTTGCAACTGC[W]GCTCCTTGGCCAACTTCTTGAGCCTAGCAAGCTCCAGATCTTTGCTCATCTTCCTCCTGTACATCTCTGCAAAGGTGATGGG
SNP1559_291	4	20091919	ACGACGTCAGTCTCGTAGATGGCTACAATCTGCCAATGATGGTCGAAGGCAG[S]AGCAAATCGGGTGCTTGCAMGTCCACCGGGTGCGTCACC
Vvi_10516	4	21396401	GAGATTGCTCAGGACTTCAAGACGGATCTGAGGTTCCAGAGCAGCGCTGTGGCGGCTCTGCAGGAGGCCGCAGAGGCCTACTTGGTGGGGCTCTTCGAGGACACCAACTTGTGTGCGATTCACGCCAAAAGAGTCACTATTATGCC[A/C]AAAGATATTCAGCTGGCCAGGAGGATTAGAGGCGAGAGGGCTTGATGTGGTTCTTTGTGATATCTTCGGCCCTTGCTTAGTGCGACGTA
SNP1399_81	4	21849155	GAGAAGGAGAGTGGAAATGAGATTCTATGAATTACAAGTACAAAGTGTTCyACTGGTAATAGATAGAATTAAACACATC[A/G]ACTTAATACAGCTGCTTCCACCTAGGAAGTGGGCATCTATTGCTTCCAAGAGTTACCATATATTTCACTCAGAAAAGGCTTACCACATATGCTAGCTTATGCATTGGAAGATGAAAAATTCAAAAACATTAAGG
Vvi_2543	4	22946753	TGTATGCTCTGGCAAAGTTTGCTCCGCTTGTAGCCAACCTTTTCTTGTCGTTCAACTCCTTGTTCGCTTTGCTCTTTTCCAGGTAGTCGTCAATGACCCCAGCATTGGCAGAAGAGG[A/T]GGCAGCAGCAGTGGTGAAAAGGGTGGCAGCCAAGTACACAAGGGCTGCTCTTCTCCCCTCTCCAGCACCCCATTTTTTGGAATCAGAAACTCTGGCCTGTTGGGCCCTGATCGCAGGC
SNP1027_69	5	1785979	ATTAAAAGGCAACAATACAGGGAAACCTCGCACAAAGAAATAAGAATTCTTCCCACCTTCTCTTTCTTTCCCTCCCTCACAAAGGCACCAAACCACAACTTCCCACTAACTGCATCTTCATTTCGGACATGGAAAGCTTGAGTTTCTTCG[T/C]TGGAGTAATAGGTGAGGGACCGTTGTAGATCTGTACACAGCAATGCATTCATGCAAAGAAATGGATAGGGAACTGATCATAGGGTTTTCCTTGTTGCAGGTAACATCATCTCAGTGCTGGTGTTTCTAGCTCCCATGTAAGTTCTTTCATGCTTTGACACAGCTTGATTCTTCTCGTTCTGTACTAAACATTAAACATCAGTTGATGATCAACTCCTATCTTATGATGAAATTGCAGTGGAACG…
SNP1053_81	5	2541834	CCTATGGTACTGGAAAGATCCCCGACAGGGAGATACTC[A/G]AGATTGTGAAGGAGAACTTTGATTTCAGGCCCGGGATGATTTCCATCAACCTTGACCTCAAGAGGGGTGGCAATGGCAGGTTCTTGAAGACTGCTGCTTATGGGCACTTTGGCAGAGATGACCCTGATTTCACATGGGAGGTGGTAAAGCCCCTCAAGT
SNP1431_584	5	2875570	GACTTCAGCTCGATCAAAATACCAGTCCCCCACAGATTGGGCGATGCCCTGCATATTGATAATTAAACATATCAGAAGGGAGCGAACCAAGATCGAAAAACCAGAACACACAGCAGACTACATGTGTTTGTTTCTTGGAGCAGATGGGACTGTGAATTTGTAAAGTTGGTAATAAGAGGGGGCACTACCAAACTCCATTACACAATGTTTGGTCATGGTGTCTATGACAACAAATGATTCCGAATTATGTTTTCTTGATGTATGATATGACTAAACTAAATAATGTAAGGTTGGTCGTGCCTTGTTTCCGATACGAGGAGAATTATGAGCAAACCAAGTGTCCTGTCTCTCTGTCTGACAATGAGCAAAACATGAGTTTATGAATAGCCCATTTCTTTT…
SNP1071_151	5	3991490	GGCCCTGACATCATCGGAGCTCGATCTCTTAGAAATGGACCCCTCCGACTGACT[T/C]CCCCGCCTCTTCTGGTCCGACCTCTCAGCCCGAACCACCGGTCTCC
SNP625_278	5	4943122	TTCCACTTGGGCCTTGCGGAGCAAGCCTCCGGTGCTGCCGCCGAAGATGGGAGAAGGGGTGTTGGGATCCAATTCAGGCGGGGTGAAGCCAACAGGGGCTTCTTTTGTCGGTGCTTCCTCCGCCATGG[M]CCTTATAGTGGTCCTGGGYGCRACGGAGGATTTGGGTAGTTTTGGGGTGGTGAAGGAGAGTGAAGACGATGA
Vvi_5316	5	5357725	CATAGACAGGAAAAGAAGAGAAAAATCAACACAATCATATGATGAGAGAAATTGCGAGAGAATTAAGGAGAAGTCTGCATTGAAATAA[A/C]ATCATCCTCTGTACAAAGGCAACAATCAAAGACTGTTGATATTATTGCTGGTTGGATCCAAGGAAAATCCTCCTTTCTGTTGATCTCTAACTAGTAAAGGGGGAAAGATGAGTTGTCTCCTACTTGTGATGTGCTAGCTGATCTCGT
SNP855_103	5	5771732	CCTACCATGGCAAGCCTGCCGTTGATCCTCTCCGGTGCCGGCCCACTAAA[Y]GCGAACACATCCCCAAATTTGGTGCTCACCTGCCACAAAATTCAAAAACATATATATATTCTCAGGTTATA
SNP1471_179	5	5773320	GATCTTGCTTCCGTCCCTAAACACAGCATACCCCATTTCCCCCAATTCAGACGAATCAACAGAGAAGTAATCACCGCAGCGACACTGGTAAAAGAGCTCTAATACTTTGCCATCATCTTCAATTGTCATATCCTCTAAGCTGAGATCTTCAGCTGTGGCTGTATCCTGTCTTGAAGCT[T/C]GCAGCCCACTATCATAAACAGCTCGTGACCTTGGATCACTGAGGGTTTCCCAAGCCTTCTGTATTTTCAGGAATCTATCTCCTGACTCAGGATCAGTATTGGATGTCTCTGTTGTCTTTTGCAATTTATCAGGATGGGAATTGAGGATGG
Vvi_10113	5	6744629	CAACAAGTCTTTGCAGGTAAGGAAAATAAAATGCACATTCTCTAGAGCAGTCACAAGAAACAAGAGAAGACTCATCCCCTCTTTTAAATTAGATAACTCACCAGAAACTCAAGATTGGACAGCAATATCCATATTCCCACTCACCAGTCC[A/G]CTCATATTCGGCGAGATTGACTCATTTGTCTCTCTCATTTGTTTGGATTCATCTTTGAATTTGAAAGAAGCATTGCCATTCTGGATGTTGATCTGATCCTTACTGTTAGTAGTA
SNP1235_35	5	7144312	GTCTCCAAAGTCCAAACTGCTTAACCACTTGTAT[T/C]AGAGATCTGCATGGAGTTCCTATAGTTTCAGTCATGTTGTCTTTTTAATGAAGATGTTGTTGAGTTGTTTGGATTACCAGGGAATAGATCTTAAAACTATCTATGACATTATAACAAAGCCTTAAAACACAAAGGAAGAATGAAGGAGCTAATTTGTATACCATTTTCTTTTACTGTGAATGTTGTTTGTGTAACATCTCTATGCC
SNP567_341	5	9208050	AAGCTGATTGAAGGTCTTCTTTCCAATTATATTACGCGTGACGACAACAATTGGAGCAAAAAGACCCTTTCCTTCGTT[T/C]ACATTCTTCATCATGGGCCTGAGTCTCACCGGCTTTCCCACTGGAACATTGGTCCGGACCGACCTGGCTAGCGCCGCATAGTCTTCGCCCGCCATGGAAGTTCCCCAGCTTCC
Vvi_11572	5	18257367	AGTTCCTTTCCTTCCAAGATGTATCCATCAGCTCTGCCACATTGACCTGGTCGGGAAGAGATGCTAGCCAACAATCTACCACTGCCAAACTGCTCTTCAATGTGAGGATCAAGT[T/C]TATGATCTTGTTGGCGCTTCTCAAGCTTGCGGAGAACATGGTTACTCTTCTTTGTTTCCTCTGTGGCACCACCTTCTCCCTCCTCTGTAGTTTCCTTCTTAGCAGTAGTCTTCTTCTTCCT
SNP1313_247	5	18772485	ACAAGCACATTCTCTGACAGTGCCTTCCAGACCCAGGAACTTGATGCCTACGGCAGAAGAAGGCTGAGATGGGTTCAGAAGAACTTCATGATTTACAACTACTG[Y]ACTGATCTCAAACGCTTCCCTCAAGGTGTCCCTCCTGAGTGTAAGCACTCAAGGTTTAATCTCTAGAACAGTTTGGGTGGAGTTTGT
Vvi_10383	5	22523617	GTCGGTGGAACAATGGTTGGGGGTTGGGAACAGCCCTGAAATGAAGGCTGCACACCTGACATCGAATTTGTTTCTTGATTTGGTTGAAGGGTTCATTGAGTTGTTGGAGTATGCCTA[C/T]AAGCAGCCTTTGACCCTCATACCTGTTCTTCTTGAAGGCTATTTCATATACCGAAGCAGTTACAAGAAGGCTGGTGGAGTGAGGAGAGCTATGAGGGGTAAAGGGAAAGCTGCCATGA
SNP945_88	6	327200	GGTTGCCTCGGATTTGATTAAGGAATCAACACCAGCTGTCCAGGCYAATGGGGATCGGAAGGTTTTTGAAAATGGATCAGTTGCCAA[A/G]TCTGGAGATGCTCCAAAGGCTTTTAAACCGAGTATAGTGTCTGAAAAGAGGATTGTTGCCAACGGGGTTGCAAATGGGGTGGCAAATGGTTGCTAGCTTTACCTGGCCACAAAAGGGCGGTCCATGGTCTTCTATAGTTTCTTGCAAGAAGTTGTATCAGAAGTTTTGCTGGTTAGATTAGAGGGCATAGGCGACTGCTAGCAAATTCTCCTTCAGACTGGCCGCCAGAATTGGATCTGTCTTGCTGCTTCCAAGGATCAATAAAAC
SNP1345_60	6	745427	CCAACAAGGAAGCTGGGAACTTCAAGAGTGACAATCAGTATCAGATTGGGGCAGCTGG[A/C]AATGATGGCAGTGCCAATATCCAGAATTCGGATGGTTCCGGGACCGGATTGAGGAGCAGCAACAACGAAGAAGACGATGACCTTAACTGTGGCACCGATGATGTCTTCTCTTCATTTTTGAACTCATTGATCAATGAGGATGTGTTTCCTGGACAGCACC
SNP709_258	6	4035786	TCCTGCCAGGAACTGTGGCCTGTTTCTGCGCGCTGATGTCGTGAATCCGAAGAACTCAAAAGGGCCTGTTCTTGATGCTATTTGACAGAATGGGAAGTATCTGGGCACCCAGAAGACGTCG[T/C]CTTCACGCACTTTGGCGTCCATCGCTGATGTCCCGTTCGGGAATACGACCTTTACCGTGCCTGATCCTTTCAACACGATCCCGATTTCTGTCGCTGTTGGATTCAGATGTGGAGCCATCATTGATCCCTTCAAAAAGTTATAACAAGAT
SNP873_244	6	4258638	TCGGGTGGCTGAACAGCTAGAGGCAACACAGGTGGCAAATTCTGAAATGGAAGCAGAGCTGAGGAAGCTCAAGGTGCAATCGGACCAGTGGAGGAAGGCYGCAGAGGCTGCTGCAGCTATGCTTTCAGCAGGCAGCAATGGAAAGTTGAC[T/C]GAGAAAACAGGATCTCTGGACAGTAACTATAATCACATTACTGGGAAGATCACTTCACCTTACTCAGAAGACTTGGACGATGAATCACCCAAGAAGAAAAA
SNP1213_99	6	4629267	TAAATTCCGTCAGAAAAGGAAAGAGAGATGCTTTGAAAAGAAGGTAACAAGCTTTAGCTATGCATGTTTTTTCTAGTAGTGTGCATGTCTTTTGCTAG[K]ACCATGCATGGTTCTTCAGGGGGCAAGAACATAGCGCAATT
SNP1251_94	6	5103205	TCAATAAGAGCTATCATAGGAAATATTACATATTAACAAATTTTTAATAAATGATAGACCTATCAGCTARCCAGTTAAAGACGCCATTCCGTG[W]TCATAAGATGAAATAAACTGATCACTCATTGGGAGAAACATCTTACTTTCTTCTTCATCCATCCTCCACAGTGAGTCTGGACAATAGTCCCACACCGGAGAGGCCATTGGATTTGGAGGACAAGCAAAGTCACATCCTTCTTCCTTATAGCCATCA
SNP915_88	6	5419824	CACCTGGATCAACACACCAGGTTGATTATCAGAGTAGGTGGAGAACACCTGCTCCTTCTTGGTGGGTATGGTGGTGTTTCTCGGAAT[A/C]AGTACAGTCATGACACCTCCGGCGGTYTCCAAACCAAGAGAAAGAGGGGTGACATCCAGCAACAGAAGGTCCTGAACCTTCTCATTCCCTTCACCACTCAAAATGGCGGCCTGAACTGCAGCACCATATGCAACTGCCTCGTCAGGGTTGATGCTCTTGCACAGCTCTTTCCCATTGAAGAAGTCCTGCAACAGTTGCTGGACTTTGGGAATCCTAGTAGACCCACCAACCAGAACCACATCATGGACACCGCTCTTGTCCATCTTAGCATCCCTCAAACACTTCTCCACGGGCTCCATGCATTTTC…
Vvi_2021	6	5724814	ATGGAGCAAACTGCAAAGAATTGACAACACAACTAGATGTGGATGGTTTTTTGGTTGGTGGAGCTTCCTTAAAGCCGGAGTTCATCGACATCATCAAGTCTGCCACTGTAAAGAAGAGTGCTTAAAGTCTGGACGGTCCCTCTACTGTCCTT[T/C]AAAAATGCTGGCTGAGCAACTTAAGCTGTAATTTTGTAGTCTTGGTGTCCTGGAACTAGAGGTTAGCTGGACGTCTCCCAGTA
SNP1393_62	6	5944836	CGGAGCTGCTAGTAGATAGAGAGGACGTCAAACCATTGTAATGTGAATGGCAAGGGCCTGA[T/G]TAAGTTTATGCTCTTTTGTTCTGACTCTTTGGTGGTCTCAGAACATTCCAGTCCAGCTTCTCGTGCTTTGATTGCTTGTGAGAACCTCTACTGTTGTTTGGGGATGATTTCCGAGCACCTTGGTCATCCTTGGGTGATTTGCTTGGACGTTGAGACTCAGACACTTCTTCAGGCTGTTTCCGTTTAAGGTCTCCATTTGAATTGCAGTTGGGTTTATCCACATTCATGCTCTCTTCTCCATC
SNP559_110	6	16408820	TTCCTCTCCGTTGAATCGGAAATGGATGAACCGAAAAACAATTCTTTCAATCCTTCGCCTGCCTCTCCTCGAAGGGTATCAAATTGGTCGGGCATGG[A/G]CCTTAAAAGAGATTTAACCATACCTCATGTGGTCCAATTAACTTCATTTCTAAAGAAGCAAAAGGATAATTCACAAGGACATGGAACCAAGTTTAG
SNP895_382	6	17593092	CAAAGTCCATATTTCAACAGATTGAATTGTTGGACAAGCTAATTTAAGTTCAGTTTAATGCTGCTAGCTAGAGCATGCCCTTCCTAAAATGCCTGATAGGAACAAAGATTTTACAATTGTTACCTTCTGCACAATGTCAGCACCAAGACGTTCATCTGCATCTTCGAGCTTGTCCTTAATTGCAGGGACA[A/T]AAGTTGACAGGTGAACGAATGCAGCACCACCACCAGGCACTATCCCTTCCTCTATGGCAGCAAAAGTTGCATTCTTAGCATCCTCAATACGAAGCTTACGGTCCTCAAGCTCTGTTTCTGTTGCAGCCCCCACCTTTATAACAGCAACCC
SNP1043_378	6	18028673	TCCACTTCCCTTCATATACACGTTGGTCTGCAGGGTATAAGGCTTATCCAGTGTTGTTCCCAGGAACTCGATATCGATTTCATCGTGGTTCCCAGGGTAGTCTTCGTTGTTTGAAAGCTGTCATTGCCCAGATAATGAATTATTAGAATATCAGTTCTTAATTTGAGTGATACAGCCCACAATTGATATTC[S]TAGAAATATAGAATTCTCATTCTTACATAGAAAGATGTGATCACTCCTGCAGTATAGCCAGGTTGGAGCTTGATGGCAGCACTGAAGTAACCTGAACGATAGGGCTTAAGCGACTTAAACCCACTTCCTGTTTTCAGAAACAAAGAACGTTGCAGTATTTGCTTAGAAATGAAAAAATAAA
SNP1033_76	6	20812642	CAATGCAAGACAGTTCTTTTCACTTCAAGAAGCAGTCTAAGCGCTTGCGCCGAGCTCTTTGGATGAAAAATGCCAAGCTCTTGGCCTTGTTGACATGCTTGATTGTTGTGCTGCTGTACATTATAATTGCCGCTTGTTGTGGAGGCATCAC[T/G]CTTCCTTCCTGCAGATCTTAACTTGCGGATTTAGGTATACTGAAGTTCCTTGAAGGTATGGAATAGATGGCTTTCTGAAGAAGTATTTATGTTGGGGAGAAGAGCCAATCTGTCTCATCATTCAGATT
SNP691_139	7	1127002	ATTAGGTTCAAGTATCAGTGCCCTCAGCACCTTTCACAGCAAAAGGATCATGAGTGGGACCAACATCCTGCCCAATGTGGCGTTGCACCA[A/G]TCGCTGCAAATCAGCCATAACCTTATGCTCACGTTTTGCCTTCTCTTCGTAGTTAAACAT
SNP1347_100	7	1388822	GAGGACACACACTATTCACAAACCGTCTCAACCATCCTTCAACACCAGCCRAACCGGTGGTCGGAGTCGTCGTCGTCCGGATGCATTGCGCC[A/G]TACTCCAGCCAATCAGCSTTTGCCAAGTGGACTACCCGCTGCGACCATCACCACCACCCCATGGCTGTGGAGGGCACCTCCCAGTGGCTGCTCAAATACATCCTCTTTAGCGTTCCCTTCCTCCA
Vvi_2623	7	2278665	GACTGTTATGCTAAGTAAGATTATGTATGGAGACTTGACCAAATATGGCATAA[T/G]CAGGCATGAAGAGGGTCCCTTTACTGTGAAAGCCAAGTACGGAAAGTATCCAATTATTGATCTCGGAACCTACAAGAAGATTAAGTCCGGCGAGATTCAGGTTTTGCCAGCACTGACAAGC
SNP1549_375	7	3201853	CTGCTAACCAGCACCAGCGAGGTCTACGGCGA[Y]CCCCTCCAACACCCCCAGGTGGAGACCTACTGGGGCAACGTCAACCCCATCGGTAGATTCTCTCTTCTCTCCTCACTTCTCACTTTCGCCGG
Vvi_13076	7	3856013	TCCTCAGGACAATCATTCTCAAGGTGGGACATTTGAATTGAATAGTATTTGCTTTGGATCTGTGTGAAAGCGGGTGCTTAATCGTCACTGCTCTGTAAAATGTACCTGTATGAGCAAATC[T/A]CCCTCTGGTATTGTAGTTTTTTATTTGATCTTACCATTTGTTTCTTAAAAGCATAGAAAAGTGTGGTTTTTTTTTTTTTATCACTAGCTATGTCTGGAATCATGGTTAAT
SNP1387_83	7	3987578	GATGATAGGAAGAGGAAGAGGATGCAATCGAATCGGGAATCCGCGAAGCGGTCACGGATAAGGAAGCAGCAGCATTTGGACG[W]TCTGTTGAGCAAAGCAGCGCAGCTGCAGAAGGAGAACGGACAGATAGCGGAAAGGATCGACAAGACTACAGAGCTGTATATCAAAATTGCGTCGGACAACAATGTTTTGAATGCTCAA
Vvi_3400	7	4508561	ACAGCTCTGGAGGCTTTGATCCATCCCTTTTTTGATGAGCTACGTGAGCCAAACACCCGTCTGCCAAATGGACGTTTCCTTCCCCCATTGTTCAACTTCAAGCCTCATGAACTAAAGGGCGTGCCTGT[T/G]GATATGTTGGTGAAGTTGATCCCAGAACATGCGAGAAAGCAATGTGCCTTCCTTGGGTTGTGATGTGGTTCTTTGTA
SNP1397_215	7	5702112	AAGTCTATAAACAAATGGTGCTCGTAACTGCAGTTTTGAAATCTATGGGGTAATGGAAGGGTGACCTGGTGACTAGGGTTCTCCATGTCTTCTTCTTTGGGTGGTAGATTTGCATGAACAT[T/C]GTTGCTGCTCTCTTATGCTGTCTTGACCTTCGGGTCTCTGTTAAATC
SNP1583_159	7	8141380	GTTTTTTGGAGGGGACAAAATTGGACTGACGGACATAGTCCTTGGGTGGATGGCTGGCTGGCTTGATGTCATTGAAGAAGTATCTGGCCTAAAACTGCTGGAAGCTGAAA[T/C]CTTCCCGCGCTTGCATGCTTGGGTTCAGAGGTTTAAGGAAGTCCCTGGGATCAAAGAGCAACTCCCCGATCGCGACGAGATGTTGGTCTATTACAAGAAAAAAAGGGAGATGTTTATTGGATCA
SNP843_76	7	15731318	TACAGCGCGCCACAGATCTCCATTCTCGCCAAGAGAAACTTCACGTGTGACACA[S]ATAAAAAATACAGTGTGGCCGATCTTAACTACCCCTCCTTTGCGGTTCCACTCCAAACCCCACTAGGTGGTGGCGGCGAAGGCTCGTCCACAGTGGTCAAGCACACGCGCACTCTCACAAATGTGGGCTCACCCTCAACGTATAAAGTCTCAATATTTTCAGAGAG
SNP1419_186	7	15822068	CACCGCCTACCAAGCCTGCACCACCTACCATGCCTGCTCCAAGTAAGTAGCTTATAAATCATGGTTTATGCAATACAGTAT[T/C]TGTTTCTCAAAATGAAkTTGGTAGTTGCTGATGAAATGGTGGTTTTGCTTATGTTTGTTGTGTGTTTAGTGAAAGGTTTCTGTGATTCAAAGTGTGGGGTGAGGTGCGCAAATGCAGGAGTGTATGACCGTTGCGTCAAGTACTGTGGGATATGCTGCCAGGAGTGCAAGTGTGTTCCTTCAGGG
SNP429_101	7	16323689	GAACGCAGGTAAACCATATTAGAAAAGTCCATATTATTACACT[T/C]AAAGGACGATTCTCTGACTTTCCTCAATTAACTAGCTGTAACAATGAAGGACCCATGACA
SNP1151_397	7	16803628	TAGTTTCTACCTCATCAATCCTATCGTATGTCTACTGAGTTTGGGAAATATAACTCCTACAAGTAATGTCCAGGCTTCATTTCGAGTCAAGGTGGTGAGGACTCCCCCAGACAATGCAGCTAAG[A/G]ACGAAGAGAGCAAGCTCTTCCAGGCGGYTTGAGGATCATCAGCTTGTAATTTTTCCGGCTACACAGTCTGTACAGCAATTGTTTAGAGCAGTGGAGCAATGCTGAGCTGCCGCATGTACAATATATAGGGATCGCCATCCAAGCAGAAAGCATC
SNP1445_218	7	18046355	CAAGAAACAAGTTTAAAACAAAYAACATAAGTGAAGGGGCAAATGTGGCTGCAGTTGAGAAGAC[A/G]TCTATGGATGTATCAGTTAATCCTGTGGTATGTTGGCTGAAATTGTCCCCCTTTTTTGTTTGTTCGTTATCTTATTAATCTCCATCAGCACCTTATTTGAGGTGGACATGACTGTTTATTACAATATAATACATCATAAATAGTAAATGA
Vvi_377	7	18700531	TTACTCCCAATTCCAAACCAGTAAAGAGTATAGTTAGTATGGTTAAATCCTAAGTACAAAACATGAACACCATTTTCTCACTCAAATTCATCACCATTCTCTCATGGCCAAAAAACAG[T/G]GCAATACAATCCAGCATTCACAGCATTTCTATAGTAGATATCAACAAGAAGCCACAATATGCTAGCACCCTAAGCATTGTCAGCAACTGCCTCGTCAATTTCATTGACGTGATCTCG
SNP209_255	7	20481091	TTTAGTACCAATTCTGTCAACAACATTTGGAGCATATTATCTNCTTAACTGAGGTCTGATG[W]GTACTTCTCCATCAGCTTGGAGAGCTCATCATCNAACTCTTTCTCTAGACCAACCTCTTCCTCCCAATGC
Vvi_12805	7	20482890	ATATGCTGCAGTGAAGGCTCGACATTCCTATGGTCCACAAGGGCACAGAGGAATGAGTGTTTTGATTTTTGAGAGCTCGGCAATTGGTTACTTAGAGGCTGAACGCCTTCATAAGCACTTTGCTGAGCAAGGCACAGA[C/T]AGGGAAGCATGGGATCGTCGTCGTGTTCCTTTCTATCCTGGAGGAAAGCGCCAGCTTTATGGATACATGGCTATAAAGGAAGATTTGACACTATTCA
SNP289_84	8	275260	CAAACAGGACAGCTTCTTCCAGGATACAGAATGTATAACTAGTATAAATAGACGCATGCTCCTACTCTTACAAATGGTGCCTA[A/G]ATTTCGCTCGCAAAACCACCCAATATCATCAAGAGACCTTTCCCTCAAAGTTCTGCCAGTGTTCTTGGACCCAATTCCAAGAAAGTGGG
SNP1327_56	8	3264622	CTGTGATTGAGCTGCCACTAGCCCAGTTRCTGTTCCATTTTGACTGGAAACTTCC[T/C]AATGGAATGAGGCCTGAGGATCTAGACATGACTGAGGTTCATGGGTTAGCAGTTAGAAAAAAACATAATCTGCACTTAATTCCCATTCCTTATAGTCCATTGACTGTTGGGTGAGACCACCCAGAAGAAGGATTCCTACTCCGCAC
Vvi_6936	8	3320051	AGCTGGATTCTCAATTGCCACAGGTCAGGGCTCACCATCAGACTCCACTGGGCCAAACCGCTGGTTCAAACCGGAGGTTGATNACACCCTCATCAATCCGTTCGATTCAGATTGAGGAAAAGGC[A/T]ATGAAGGACCTCAAGCGCTTCTACAGCAGTGTTAAGGTCGTCAAAGACCATTCTTAGGAAGGCCATGTGATATTGCATTTTCAGGTAGCGATTGAGGCTCTCTTCTTTTTT
SNP593_149	8	3320936	TGTGCAAGCGGAGACCACAGGTATAGGATTGGAGGGTAAAAATGAACTCAATTTGA[T/C]CTTCCCACTGCTTCTATCATCAGAAAGGTATTCCACCTGATCTTTACCACTAGTTGGCTGACTCTCCTTTGTTTTGCTCTGCTCATCCAGGATTTCACGAAGTGATGT
Vvi_1810	8	4661848	CAGGGAAAATAATGGGGCCGGCCAGGCTTCTGTATCGAATCATCTGGTTGATTCTGTTACGGAGCAGAGTAACCAGAATGAGAGAGAGACTC[A/G]TGCTGAAAACCCTCTGAACGACAGCAATACACCAGCTGCTTGTGCTGCAAGCTCGGGTTCAAATTAAGTTGTCGGACATTGTTTCAGCAATTGCATCTGTCCTCAGCATTTCATCTTTGGAGGTTGTTCAATCCTTTTCTCCG
SNP699_311	8	10702989	GAAGGAAATAGAGAGAGAGGGTAGATACTGGTCGCAGTTGGTGGAGGGGCTAATCTTGTAAGGAATG[T/C]TGACACCACATTTGCCAGGGAGRCCAGCAGCCAGACC
SNP853_312	8	11779537	ATAAACTGAGGGTGAATGCTTGTACGGAAATAAGTTACATTGGTATCACAGTGTAGACAATCTATGTGAGTTAATATGGTGCATTCGTATCGTAGTGCAGTCGATTTATGTGCGTGGTTCCGGAGTTGCTGGAGAATGAGGAAC[W]TGTGGATGGGCCAAGTCCATTCAGGGTGTTAGTT
SNP1203_88	8	12277411	TGCAATCTACACCGAAACGTCGCCGTTTAGACCGACCGCTGGAACTGGAATGGTCTACCAAGGTTTTCAGTGCATCGCGCAAAGAG[W]GGACAGACTCGTCGCTGTGATCTCCGTCGCCGGAGACGAC
SNP1323_155	8	13401437	TGGACCCTAAATTTGGGGTCGAACTTGCAGCAAACATTGCCAAAGGAGACTAAGATAAAGGTGTAGTATACAT[A/C]ACGGATGAGGGATTGGAACCAGGGGTCATTCCAAATCCAGGCATCAGTTGGGCGAGGATGCCTATTCGTCAAGCCCATATTCCTCCCCAAAGTACGTATCAACTAACCCGTTTGCCATGTTTCGAAGGTCT
SNP1553_395	8	15008779	ACATTTTCTGAGTTTATTAAAGCTTCTTATTCATGTTTTTAT[A/G]CAGGCAAGGCAGCCCAACAAGTCAATCTTCCAGTGCCAGAAGGCTGCACTGATCCTTCTGCAAACAA
SNP377_251	8	16225752	TTCGACCCATTGGGATTGGCAGCTGACCCGGAGAAGAAGGCGGTCCTCCAACTGGCGGAGATCAAGCACGCTCGCCTTGCCATGATTGGTTTCCTGGGATTCGCCGTCCAGGCAGCCGTCAC[A/C]GGAAAAGGCCCTCTCAACAACTGGGcCACCCATTTGAGCGACCCACTTCACACAAC
SNP865_80	8	16261999	GCTGTGCTATGTTGTTATCGGGGCCTGCTTTTTCGTTTCCAAAACAACCCCCGGTGAGTACATAAAATGAAGTTTTTCGKCTTTAATCAGAATATATCCAACGCCCATCTCATTCTTACCTCTTCTTTTT[K]CTAGACCAAGGAAATGGCATCACCCCGGGGATCAAGTTGCCAACTGAAGGAGTCGTCAGTGCTTAATAGGCAAGTACATTCTCCAGAACATATACAAATATATTTCCACACATGCAGGAAAAAGTAA
SNP1481_156	8	17309919	AGGAAAATCAAGGATTAAAAAATGATAGGAGAAATCAAAATCAAT[K]TTTATTGTTTTGTTCTCAGTTATTTGTTAGATrAGTCAAAACAGTAATTTACCTCTTCCACATGCTGAGCATCACCAAG
Vvi_2283	8	17966199	TTCTGTGTTTGCAGGAGTTTTTCCAGCCTGCTTTGAAGGGTAAGGTGTTGCTACATGACCACCACTCTTTTTGTCATCACTTTTTTTGCCATCAGTCTTTTGGGGAGTAACAAATTTTGCCTTCTTATCAGGAAC[A/G]GGTGTTTTTGAAACAGACTCTGTAGGTCTTTTCTTGCTTGGTCCAGCCTTCTTTGGTGTCTCTTTCTTCTTAGAGATTTCATTTTTGTCATCCTCATTGT
SNP1499_126	8	18223218	AGCGGATATGAAGTTGCGAGCCCAAGAGTTGTGGAGGCACTTTACACAGGGTG[T/C]GTTCCAGTGCTGATTTCAGACCATTATGTTCCACCATTCAGCGATGTCCTGAATTGGAAGTCTTTCTCTGTGGAGGTTCCGGTCAGGGAAATTCCAAACTTGAAGAGAATACTAATGGACATATCTCCAAGGCAGTATATAAGAATGCAGAGGAGAGGGATTCAAGCAAGGAGGCACTTTGAGGTTAATTCCCCTCCCAAGAGATACGACGTCTTCCACATGATTCTCCATTCTCTCTGG
SNP1385_86	8	18752867	ATGATCAATTCAACCACAACAGCACTGCCCTTTC[T/G]CTGCAAATACCAAATAGGGGTTTATACAGTAATAACAAATCCAAGGTTCACGAGTGCTCCATTTGCGGTGCTGAATTCTCATCCGGTCAAGCCTTGGGAGGTCATATGAGGCGGCACAGAAC
SNP925_320	8	21375616	ATGTGGATTGCAGCGAAAGTGGCGGGAT[K]CATTCTGTTGAATACTGTANTGAATGCTATGCAGGATGTTCTG
SNP1055_141	8	21663948	TTGCACATCCACCAACAGCTCGAGCTGCACCATGGTACTCTGCAGCTGGGTGTAGGCTCTGCAAAGCCAAAATATTTGAGTGTTAGATTAGAAACATGGTACAGCATTGATAGGAATAACCAAAATCCAGGAGGGAATGA[A/G]TCCATGTCGCATGGTTCCCAAACATTTCCTATTGTTCAACTTAAAGCTAACATGATATGAGAACTATATCCTTCGTACTTACATGGAACATATCCCAATCAGGTTGCATAAATTCACCAAGGAAGAGAGTATTGTAAGCCACTGAAGAAATGTGGATGGTGTGAGAAGCAGGGTCACGAGGATAGAAGTCATCAGATGCTCTCACTACAGCAGTTTGCTTAGTGCTAT
SNP1295_225	8	21673257	TGAGAACTGGCCATGGCGCAAATTTGGAAGTAAAACGGGGAAATCTTTGGCTTCAGTTAAAATGGTTAACGTGAATTA[T/C]TATGGAGCTAAAGGTGATGGAAGTGATGCCACAGAGGTATA
SNP881_202	8	21758691	CATGGCAACCAAGTACATAATATCTGCTGTATTGGGATCATTTGCTGTTGCATATGCATGTGACTTCCTGACTTCTGACAAGAAGATATTTGGAGGCAAGTTGCGGTTATCTTCTTTAAGATTTACTAAAATTATAAATGTTTTACAGCAGTTCTAACATTGTGTCTGGTCCATATCAGGCACTACTCCAAAAACCGTTGC[A/G]AACAAGGAATGGTGGGAGGAGACTGACAAGAAGTTCCAAGCATGGCCCCGAACAGCAGGTCCCCCAGTGGTCATGAACCCCATCAGTCGTCAGAATTTTATTGTCAAGTCCCAGTCTGAATCTTGAATATCCATTTTGTGCCAGTGCTTTGTCAAT
SNP1057_505	9	357541	CTTATTAATGATTTTGTATCTCTCTGATTCCTTGCTTTATTTGGATGCTTCTTTGCTTCTTAAAAATAGGTTTTCTTTCTCATCTTTTCTGTTTTCAGGAATGGTTGTTGCCAG[Y]GTTGCAGTTTGAGTTCACG
SNP663_578	9	429305	ATACCATTTACACTTAACATTAATTGATTTGAAAGTAAACCACCAATTATTCAACATAACATCAGCAAGGGGCATCTTAAATCTCCGTTATTCTTCGAATTGATTGGTGAAAATATCAATAAACACAATTTTCGCATCTTAAAAACTTCATTATTAGTGAATTCGAAAAACTAGAAAACACCCACAAGCTCAATCCTAC[A/G]ATCGATACCAACCCTACCATTTATCTTTGTTCAGATTTGCACTAACTTCAGTAAAAACCAAACCGGAAAACACAATCCCAAAAATTCAATCAAGG
SNP311_198	9	740164	GCCTCACTGGACTATTCGGCGTCGACCTCAAAGCTCTGGGAGAATCCAAGCTTCGACGGAGAAGCTGACGCATGGCGGAGATGAGGTGGA[M]GGTGGGGTTCGACGGCGGACTCGANGACCTGAAGTTTTTGCAGAAGTTCATGTGCTGGTCCACGGCTTCTTCGGTGCTTATCAGCCTCTGGAACCT
SNP1211_166	9	2271946	CAAGAAAATCACCAAAAACACTCCCCACTACCCAAGAACAAAATCAATCAAAAAGGCCCTTTCCATCCC[W]CAAAGTGGATTTCCATTTCCATAATCACCCAGATTT
Vvi_10992	9	3123999	GATGGWGTGAAGACGATAATGGGTCCAATCCC[A/T]GCTGTCAAATATGATGAGTCAAGACAAAGGAAGATCTGGTTTAACAGCATGGTGGCTGCTTATACAGGATGGGAAGATGCTCGGAATGATCCTGTGAAGG
Vvi_7871	9	6356247	GAGAGTGTAGGCAGTGGGTGGTGGGTTTTAGAGCTTCACCACCGGCATGGGCTGCTGCTGCTGCATCTGGAGATTGAGTCTGGAGCAGGTTCGGA[T/C]CATCTGACCGGCGAGTGGGATGACAGGGAGGTTGTCGCAGTTGCAGATCTCGA
SNP571_227	9	20056555	TCGAGCGATGAACACAGTGGAAGATTTTGAC[A/G]GAGATAGGATATGCTGAAAGATATCATGACAACCACAGGAAGATGGAAGCTAAGCCCAATGACCCGCTCTCCTTTGCTGAAATGGCTTAGTGAAGAA
Vvi_10329	9	21409416	ATCACAAGCTCAATTTGGTTCTCCACATTTCTCCAAGGACCTTCTTTGGTGCAGGATCATCTGGTCCTTTGTCTCGCTGCCCTGACGTGAAGTACAGCCATCCATTCCAGAAACCAGCTAGTGTGGT[T/C]TTCACGCGGWATGGAAGTTTTCCGA
Vvi_12732	9	22852929	CGTAGCTGCCTTGCTTCTTTATTCTGTGCATCACGATCGGCCATGGACGGATGATTGGTCAATTTATGTGGATGGTCAATACCCCCATCCTTTTGA[A/T]AACATGCGTTGCACACATCATAATCGGGGCAAACCTCACAACGCCAACCTTGACCAGCTTCAATGTCAAGGTGACATATATTACATGTAGTCACAAAAGCAGGTGCAGTTGGATTGTGAAGATGGTAAAGGACCATCAT
SNP649_567	10	637973	GAACTTAAAAGAAGTTGGGTAACTGAGTAACCTATTACACCCACCTAATCTCGCTTAGCTTTAGAACCCTAAATAATATATCTTAATTTAGAAGAAACAGGAGTAATG[T/C]CATACCTCATTTGCTGAGAGATCAAAAACTTTACCACCAATAGTTAAGGAAACATTAGGCATGGAAGAAAGCTGTAAACAGTCCACAGCTGATTCTCCCATTGGGCTCGGCAGTCGATCACAAAGCTGAAATTGTATCGAAGGTCAAAGTCA
SNP283_32	10	2460419	AATAGACGGGGCACTGTTTGTTAGGCATAAG[Y]CTGAAACATGATCAAACTACTCATGAACCAA
SNP543_268	10	4633817	GTTGTTCAGGACTTACTGTGYTGAGATTGCACACAATGTGTCCACMAGGAAGAGGAAAGAGATTGTGGAGAGAGC[W]GCCCAGCTTGATGTTGTTGTTACCAACAAGCTGGCCAGGTTGCGCAGCCAGGAGGAYGAGTGAGCTCAACTTAGAATGT
SNP447_244	10	5489212	CCAAAAGCGATCTTCCCGGAAGAGGGATCGTCGATGTAGATGTCGGAGATGGTGACCCAGATGAGAAGCTCCTTGCTCTTCACCCCAGTCAGCTTCTTCATCCGCTGCTTCTCCACGAAGGCTGT[T/C]ACTTCCGTGTCGTAGGAGACGTTGCGGCCGATGCGCTGGAACTTGTGCTGCTTCCTCTTCTTCTGCTTCAGCCACACAAAGCCGGTGGA
SNP1437_100	10	6376470	AAAATGGAGATTTTACCTGAGGGATGGACATGTCCCCGGATTTCTCCTGGACTCT[A/G]GTATTTTTCTTAAGGTTTTTGGTCTTTTTGTGTATTTTGAATAGGGTTTTGGGGGAACCAGCTTGTAGCTTTTGCCTGTCGGTAGAAT
SNP397_331	10	13114131	AGTTTTCCTCATGCTGACCCGTCCTCCACCGAGAATGTCGGAGGCATTGGGGCCAAGCTTCACAG[T/C]GGTGCCGGCAAATGATGGGGAGGAGAG
SNP1423_265	11	15535	TTCATGGATCAAACTTCTGTGTATATAAATTAAGCTTTTCTGCCATCAACAATGGGAAGGTGAAATGAGAAACCAAAGTCCAGAACATGTCTTGGGACTACTGTACATTTCCTCCCATGGCAGCATATATAGAAAGAACTCATGCAAAAGGAAATGAATAGATAACGGAAAGAGCAAAAGACCAACGTCAATTTTCCTTTAGCGATGCGCAACTGGTTCAATATCTTTAAGAAGTCCAACTATCTGCTGCATGCTAGGCCGCTT[T/G]GAGGGAAGGTCTGCGGTGCAGAGATATCCAATCTTCAAGGCCTCCTCCATTTGGGCATCCGGTCCTGTTCCACGAATTTTTGGATCAATAGCTCTTGATCCCTGGTTCTTTCTCACCAATCCTCTCACCC…
SNP197_82	11	311765	ATGGCAGTGAAACAGAATTAGAGACCCAGAGAGAAGGGAAAGCCGGTGGA[A/C]GGCAACCAACTACTTCCCCCAATAAAACTGCCGGCAGTAAAAGCCTGGGCCTCACTTGCACTGGTGATCACCTTGAAGC
SNP635_21	11	803190	TCCTGGAAGACCGATTCATGGCCGAGTTACGCCCTCTCTTTACTCGCCTGCTTCCTCTTCTCCGTCTTCTACCA[A/G]AACATGGAAGACCGGCGGCTCAGATTCAAGACTCTCGCCTCCACCCCCGCCGCCGCGCCGCCCTCGCAGTCGGCTGCCACTTTTCTCCTATTCAAACTCGGACGCGGCCGCACCCGCTGGGGCAACCCGTCAAGG
SNP1011_337	11	2575078	AGCATTTGGTGTTTGTAATATAAGAAAATCTGCAAGAAAAGACACCCACCAAGTTCATATGCCTTTGCAGCTACATTAGCAGCAATGTGGGC[T/C]GATATTTTCCTGATATTGGAGAATGGTGGGTAAATCAAGCCCTTGTCAAAGTTTTCTTGTGTTACTTGCCTGGCCAAGGCTTCCGCTGTTTCAAAGACAATCAACAAACATGTAAACAGTAAAAACTTAATCCAGTGCATCTTTA
SNP987_26	11	4723176	ATGAATGCCAAGCAGGAGATCTCAC[A/G]GAACCACAGGTTGCAGGGAGGTCTGGCATCTATTATACCCAAGAAGCCTGRGCCATCTATGATGTATGGATGGAGAGCATCTCTGGCATCTCTCCTGTTCAAGCAGG
SNP401_21	11	4917635	CCGATGGTGCAGATGAAGTA[Y]TGAGGCTCTGTAGAATTCAGAGTATAATTTACTGGGCTTGTTGCTTNGATATCATTG
Vvi_10353	11	19390306	CCGCCTCGTGTTCCTCCACACAATCTGAGTATAGTGCCCGCATATTTCACCAACCTCGCATGTGTTCGTGGCGTACCTATAATACTTCTCTTCATCCGCCCAGGCCCTTACTGCATCAGTCGGAGTCCATGTATCGCCGTTACCCCA[A/G]TATATATTCTCCCCCAGCTTGAACCCGTCCTCCGGAAAAGAATGCTCCACCTTGCAGTCTCGTCTCCTCTGCCCTGCCCACCATTTGGCGTAGTTTTCCAGGTTGAAGTCCCATGTAAATGGCAGCTCCCATTTGGCTGCCCTCACCAAA
SNP249_125	12	149690	GCTGATTCCGTATATTGCGCTTTCTCATTGCATTTTCTCAGAGCTTCCTTCAATTCATTG[T/C]TCCTCATCTCCTCATCCTGTTTCTGCTGCATCTTTAAATGCTCAATCGATG
SNP1215_138	12	739916	GTACAAGGCCTACAATTAATCTCAAGTTCACTTTATGGTGACATGGCCTTTCCTGAGATAAGAGGTTTGGGAGGGGACAAAGATCTAATTTCAGGAGC[T/C]GAACTTGGAAAAAGTGTGTTCAGCTTGTGCATGAGGATGTCAGCCCTGGATGGAATCTCATTTATAAGAAATTGCTGGACAATTGGTTTCTTAAACCACTCCATGACAGAGTCTCCTGGAGCCCTCAGAACAACCTTACTAACCTCAAAT
SNP557_104	12	931989	GCCTGAACAAAGAAGCCAAACATGGAAAACATGGCCAGCCTNCCATTCTTGATCTCCTTCACCTTGAGCTCAGCAAAAGCCTCAGGGTCATCAGCTAGCCCTA[A/G]TGGATCAAAGCTTCCACCGGGGTAAAGGGGATCGGTGACCTCCCCAAGTGGTCCTCCGGCAATGCGGTAGCCCTCAACTGCGCCCATCAGGATCA
SNP1201_99	12	2887726	TTTGGATTGGCGTAGGTGAGCTTCTGCCTCCATTAGCAAAGGCAGGTCTTGATGATTGCCCGTGCTTGGAGGAGATTCAGATAAAGGTTGAAGG[W]GACTGTAGGGAACGGTCAAAGCCATCACAGCCATTTGGGCTGAGTTCTCTCATGCGATATCCTCGGCTGTCAAAGATGAAGTTGGATTGTGGTGATACCATAGGCTACGCTCTTACTGCGCCTTCAGGGCAAACGGACTTGAGCACGTGGGAGCGGTTTTACCTGAATGGGATTAAGAATCTGACTCTCAATGAGCTGGATTATTGGCC
SNP189_131	12	3357745	GGTCTATACAACATATTTAATCTGCTAGTAGCAATGATCAACTGAGTGGCAAGTATGCTCATCCATCTTCCATTCGGAACACAAATTGCTGTGACA[Y]GATTATCATCAACCACTCCAAAACCCTGCGANGTCAGCAGGCCGAAAAGGCCATTAACTTGAAAGCTTGGCAGCACAGAAGGGGTGAATGGCTGAT
SNP569_266	12	6668977	AAAGTGAGAACCACCATCAACATGGACAAGACMGACCCCGATGTGGCGACTGCGGTGGCCGACCTAAGAGACGCCTCCAATTCATGGGTGGCGAA[A/G]TACAGGAGAGAGAAGGCTCTACTGGGCCGACCGTCTTTCCGGGACATGTACTCCGCCCTCAACGCCGTCTCCGGCCATTACATCAGCTTCGGTCCGA
Vvi_12882	12	7768973	GGGACGATGAGCTTCAGAGTATGTTGAGGGAAGGCGATTTGGATGGCGATGGGGCTCTCAATCAGATGGAGTTTTGCGTGCTTATGTTCAGATTGAGCCCTGATTTGATGGAGGAGTCTCAGTTCTGGCTTGAACAGGCTCTGGAGGAGG[T/C]GCTCAGGGACGGCTGATTAGTTTSCTTCCAAACGACGCCGTTTTGGGTGGCGGTCGTCTCACATTTGTTTTAACTTTACTAATTTCCTTTTTTTTTTTCTTCTTT
Vvi_589	12	8064879	GCTGCTTTACGGCCATGTGTTGCTGAAGA[C/T]GAGGGCTTGTTAGAAGCTACACCATGGCTACCCTTCCGCACAGACTTATGTTCTGATCTAAGGCCACGATCAAACTGGTGGGCGCTCATGCCTAATCGAACTGATCGGTCTGC
SNP1119_176	12	22228357	GGTGAATATATGAACTATGGACCCAGTGCAGGCCTAGGCAGCAGGGTCCAGTGGCCGGGTTTTCATCTGTTGAACAACTCCGCTCAGGCYGCCAACTTCACGGTGACCGAATTCAT[A/C]GCCGGAAACCTGTGGCTGCCGTCGACCGGGGTGAAATATTCAGCAGGATTAGCAGTTTAAAGCAGTGAAAAGAGAGTATATATATATATATATATAATGA
SNP659_73	13	341985	TTAAGGGCTTGTTTGGCAACGTATTCAAAAACAGTTCTTAATTGTTTTGAGGAACAAAATTCTGTTTGGGAA[Y]TCAAATATGGAAACCAGTTTTCTTGATTTATTCTTTCATGTAAGTACTAATCTACTTAAGTAAAATGCAAAAGTTCT
Vvi_4146	13	3293433	TCGGAGTGATATATGTGCTTACAAGGCATTTCGCGAGCTTCGGCGCCCAATTCGAAGGGTTCTTTGCATACAGCACAGTGATGTTCTGTGTTTACATGAGCATCCGCGATCTCAATTGTGGGCATCGCCTCAAT[T/C]GCCGCCTTCGACGCCGGAGGTTGCTCGTACCGCCCAATTCCGTTGATTTCCATCTGCGAAAGCTGTTCGAGAAGCCGGTCAAAACCCGATCCCAGCAAAAA
SNP697_296	13	5613947	TTATCGAGATCGCCAGGGTCATGCGCCCTAGGTCCATGGCCAAGGACTTGTCCGGCACAGTGAAGGAGATTCTCGGCACCTGCGTGTCTGTCGGCTGC[A/G]CGGTCGACGGTAAGGATCCCAAGGATTTGCAGCAGGAGATTGCCGATGGAGACGTCGAGGTTCCAGAAGATTGAGCGTTTTCGGATTGCTACGGTTTGCTTCTTTTGTCCAAGTTTCATAAATTGGAATGAGGGACTTACTTGGAAGTTT
SNP653_90	13	15949935	CAATGAAAGCAACCTACACAACCTAGACTTGGAAGATTAAAAGAAGAGTGGCARAAGAGAAACCCAAGTTCATAAAGTCCCTTAACAAC[S]CCTACTACAACAAAAATATTAACTAAAATTCAGAAGGAACAACACTTCACCCC
SNP1187_35	13	16901408	CTTCTGGGTACATAGCCTCATGGCTTGTGAAGCT[Y]CTTCTCCAACGCGGCTACACCGTCAAAGCCACAGTTCGAGACCCAAG
SNP351_85	13	18211518	CTAGGAACAGCTACTCAAGTCCAAGGTCAGTACATGCCCGTTGTGCAAGAGAAGCCAG[T/C]TGTGGAGCTTGTGAAGGTCACAGATGAAATGAAATCTTTCAAAGCATATGGCAAGCTCCGTGT
Vvi_7387	13	18841046	GAGCCTGCAGTTTACATAGCAGAAAGTGCATTCAGCTCGGGCAGTGCAGGTTCTTCTTCTGATGGATCAGGAAGCGCAGTAACAGTCAGTGCTGGCATAGCTGCT[A/G]TCTCAGTCGCTGCAGCTTCATTAGTACTTTTGCTGGTTGGCAAGAACCCACCCCAGATGCAGACAACAGTAGACTACTCTGGGCCATCCCTTTCTTACTACATCAACAAGTTTAAATCAGCAGAGCTAGT
SNP259_199	13	21618145	CCTRACTCGAGTTGCTTAGATAAACACATTAATC[A/T]AGTCTTAATTCTAATAATTTTTGCATAGAATCACATGATGATTCATCCAAGTGATTATTCACTCTAGTTGGATGAGAAGGTTTAGATACCGGCCCTACCTTTGTCCTTGTCCACATTCTG
SNP1363_171	13	22370088	AAGATTAGCTTTTATATGCAAAGAAATTATATCAGCAACAGCC[R]TCAATACCTCACACTTAGGCCrTTCCCTGGAACATTGGATCCACAGCTATGACACCTTGTATGTTTGGGGCACAAATAGGGTCCACTACTGACATTCTGCAGTATCCAGAAATAAACATATAATGAACAATTTTAAGCATGTTATGCAAACCCAGAGATAAGGAATAAAAACCCCACCTTGTGTGGAGGTTGCT
SNP251_159	14	657493	AAGTCCGGAATTAATCNGTAAACCCTAAATCCACAACCCTAGACC[A/G]GTTTATAATAAATCTGTATTGGATTTCCAGGGTTCAAAGCCATGGAGGTATACTGGGAAGGAGGAGAACATGGAGAGGG
SNP325_65	14	5687725	ACAAAAGGCCAAAAGTTACATTCACTTTACCAWCACAAACCAACCAAGAAAGATAGAAGAAATGAACTTGCAACATGACAACCACAAACCAAGTGT[A/T]TTGTTCTCATTTATTCTATTCAAAGCATCATGTACACAAACATCCCCTTCCAAATGGRCTCATTAAAATGGAGGAGGCCCACCATGTGGCCCACCAGG
SNP897_57	14	8587529	GTCGAAGTGGTTGTGGATCCGCCGGTGACGGAGCCGCCGGTGGAGAACCAGACTGG[W]AGAAAATCGAAGGCCAAGAAAGCCAAAGCTCCTAAAGAGCCAAAAGCCAAGAAGCCGGCAGCTAAAAAGCCGAAATCTCCTTCAACTCACCCTCCTTTCCTTGAG
SNP217_190	14	15875787	GCTTTTGATTCATTGTGAACCTCCAACTGTCCCCTTCTTCTATTTCCCACTGTTT[T/C]TTCAGTTCATAAATAGCTTTTGATGCTGCGACAGCAATTGCAGGATTGCTATCTTCTGCCAGTCTCTG
Vvi_1222	14	18872740	TTGCACCAACTCCTTTCTTCAGATTTGCTTTCACCTCTTCAACCAGCATTTCATGGTTAGATTCTTCTGAACTCCCATTCTCAGCCTT[A/G]GGTTTTTCTTCAGGTGGAGGAGAAGCACATTTTGGACTACCATTTGCTTTATTATTTACTGGCTTTATTTTCTTTTCTGGTTCATCAGTAGATAGCATAACCATCTCAGCAGTTGCAGCACTCAATTGCTCCTGGATCCGTTGACGA
SNP1411_565	14	23135445	AAATAACCTCTTATAGCATTTCAGTTTTCAAATTTAAGGAACAAAAGAACTGCAGCTGGAATTCTAATTTTTCCACCAATGTCTTTTTGTTGGGAGGCTATGTGGGAAGGGCTGGGGTGGAGTGCTTCCAGTGCTTTTTGTTAGGTTTGGGGGGAGTATAGAACTTTAGCAGTAGTTCAGCTTCATGATCG[A/T]TGCCACCCCTCCCTGCTAATTCTATTCTCAGAACATCTTATAAAAAGCACAATTCKTATGGTTATTCTGGGTTAAATGATTAAAAGCCTGACCCAACAAG
SNP1491_201	14	23619533	TTACAATCGATGCAAGCGTGGC[K]CCCAATGATCAATTGTTGTTGAATAGCAGAGATGATTAATCATCTTCCCCCTGTTTGTTTGTATTTCTGtACTTTGATACTTGTTGAGAT
SNP421_234	14	24484404	CTCCCAACTCTCAAAGGCAAGCTCAATGGCATTGCCCTGCGTGTGCCCACCCCAAATGTGTCGGTTGTGGACCTTGTTGTTCAGGTGTCCAAGAAGACCTTTGCAGAGGAGGTGAATGCTGGTTTCAGGGACAGTGCTGAGAAGGAGCTCCAAGGGATTCTCTCTGTGTGTGATGAGCCCCTGGTTTCAGTTGACTTCAGGTGCTCTGATGTGTCCTCGACCGT[R]GACTCATCACTGACCATGGTTATGGGAGATGACATGGTTAAGGTGATAGCTTGGTATGACAATGAATGGGGTTACTCTCAAAGGGTTGTGGATTTGGCTGATATTGTGGC
Vvi_3163	14	25221613	GAAACGAGCTTACTGTACACTACCAATTTACAGGATGATTTAAGTTGCAATTTTATAACAAAAAAACTTTTGTGTCTCAGTCTGGGTCATGCCCCGAATGCATAATGTACATAAATTGGTCTTTTTTTGC[A/G]GTGAGGGTATCTTAATCTGTACTCTGTTCCTGTATTAGTAATTTGCAGTAAAATCTTCAATTTATGTTCC
Vvi_3947	14	26713298	AGATGTTCAACCGATATGATTTAAATGGAAGGTTTTTGACCGTCAATAAGGCTG[T/C]TCCAAGAGGGTCACGTCCAGAACGACCTCCGCAAGCATTTGAACCTTCATTCAGAATTTATGTTGGCAACCTGCCATGGCAAGTGGATGATGCTCGTCTGG
SNP1035_226	14	29590769	AAGTGCAGGCAGGATGGAGTTGAGAAGAGCCCTGCAAAGCCCTTTGACAGACAACCTTCAAC[T/C]GCACATGGAGACTTGGAGGAACTCAATGGGCTATGTTTTACTATTTCCATGCAGTCATCAGTAGCAGCTCCTGGTGGAT
Vvi_2319	14	6100594	TTCAGCTGGTTCTATACCATAAACCTTAATCTCAGGGTTTTTCTCCTTGAGGAAGTGCCCTGCACCGGTAACTGTACCCCCAGTCCCTATCCCTGCAACCAGGATATCAACTTTTCCCCC[T/C]GTGCCTTTCCAAATCTCTGGTCCTGTGGTCTCATAATGAATCTTTGGATTGGCAGGATTTTCAAATTGGTTAAGAATATAACCATTGGGTGTGTTTTGCAGTATCTCCTCAGCTT
SNP451_287	15	2231255	GGAAGGTGAAGTCGATTCCGAATGCCAAGACAAATGCTAGTAAGGTAGCAAAGGCCRTCATGGTGGTTGCAGGGTGGGCTTCAAATACTGAGTTG[S]CCTCTTTCTGGAACTTCAAATCAATGAGGTCAAGGAGCGCTGGAACAAAGAAAGCAACAAGGGCGAGAATGGCGGTAAGATAAGTG
SNP1507_64	15	10851259	AGATGAAGATTATTAATTATTATTTCACAGGAAYAGAAAAATCTAAATTTTGTTTTTTGATTT[T/C]ATTTTGCAGAGGGAACACTCCATTTTGTAGCAAAGAGTGCAGACAAGAGCAGATGGAGTTTGATGAAGCCAAAGAGAAGAGCTGGAATATGAGG
SNP1371_290	15	11043258	CATGGCGAATTGCTGGCCGACGCAAGTGCGAATCCCCATCCCGAAGTGCATATACGCCTGCGGTATCTTGCAAGCCCCCAGGATTCCATTGGCAAACCTTTCTGGGTTG[A/C]ACAGGTGGGCGTCCGGCCCCCAGACATCAGGGTTCTGGTGTAGGAATGGAACTGGG
SNP227_191	15	15145042	CCCTGAAGAATATCAAGAAGGACTAAAAACAGAACTCACTCTAYTGTGGGTATTGGAAGTTGTGGGTACTTGGCAGAGAGAAGCTCAGACATCTCATTA[A/C]GTGTTAKTATGTCTGATGAACAAATATACCTGCCTTTTGCAT
Vvi_3212	15	15943708	ACTGCTTTCATTCTTGGTAATGGCTGCTAAGGCCAATGACGTAGTGTTGAAGTTTTTGTTGCC[A/C]TTAAAGTAGTTCCTTTCTTTGTCGCTAATGGCAGCGGCAGTGGTAGCAGAGGTCTGTTTATTTCCACTAAAATTGGTCTCTCTTTGATTATTG
Vvi_1280	15	17142416	TCTTCATGTTCTTGATCTCCGAACAGGTGATCGGCTGCGATATCTGCCATATTCAGGGCTCCTGTTACGTTCATATGCTGGACCATTGTACCTATCATAGACTGGGCTC[T/C]GTGCTCGACCATAATCAGGGCTTGGTCGACCCCTGCGATTCACTGGACTAGGCGATCGCCCATAAGGACTTTCCCCACGCCTACTGTAACCTCCTCTCCTAGGGCTGTCATATTTATCACTGTCAT
SNP555_132	15	18031506	CAAAAACAAAAAATTCCCTTGTCTACTACTKCTGATAACTGATACATAAAACTGAAAAATCGGG[A/C]TATGCTTGCTTTCAGGTTCTACTCCCAGCAGTGGAGGACATGGGGAGCCTGCTTTATACAAGCTGCTTGGCAGCGTTACAGGAGGAGGAAGCAGGACAAGGCTTTACAGGAGGCGGAAGAGAGGCTGCAAGATGCTTTATCAAGAGAGGT
Vvi_11273	15	18135788	GATTGAGTCCTTTGTGGTGGACGTGCCTGAGGGGAACACCAAGGATGACACATGCTACTTTGTTCGGGCCCTCATCAACTGCAACCTCAAATGTCTGGCTGAAGTCTCAGAGAGGATGGCCATGCTGGGCCGAGTTGAACCT[A/G]CCAATGCAGTCTGAGCTGGGTTTAGAGAATGGGCCTGCTGAGGCTTATCATAGAAGATTTGAAGATAGGAGAGTTTCCTCTGTCAGCTCAAGA
SNP591_148	15	18496465	GCTCCTTCCCCGCATTGATCAGCTGCTCCATCATCTCCCTCAGTTTCTTGTTTTCTTCTATTAGCTTTTCATCGGGAGTCTTCCCTGTGTCTTGGATCACAACCTGATTGCCGGTGGCC[W]CTTCATCACTCTGTGTTCCAGGAGCCTCTTCTCTGGCAGTTTCGGATCCTTTAGG
SNP875_246	15	18511969	CTATTCGACTATGTTTGGGTCCAATTCTACAACAATCCCCCCTGCCAATACTCCGGCAACGC[Y]GACAACCTTATCAACTCCTGGAACCAATGGACCACGATTGAAGCTGGTCAAGTATTTTTGGGGTTGCCTGCAGCCTCAGCAGCAGCCGGATCTGGCTACATCGAACCAGACGT
SNP1311_48	15	19339989	CATGGTGGTTGCGGTTTCAAGTCCCAAAAAGAAAATGCTGGAAGAGA[T/C]GGGCTTTGGAAATCTGGAAGTGATGGCATCTGCAAGCAACATGCTTTATCAGATAAAAAAAGAGAGAAAGAGAAGTTTCTG
SNP1335_204	16	1963628	TCACATAGGTGGAGGAACTACCTGCACCCTGATATCAACAAAGGGGAATTCTCCCAAGAGGAAGATGAGCTCATCAT[Y]TTTCTAAAGGGCGCTGATGTGAGGTAATTAATAATGATATGATATGATATTTGTGTGGTGA
SNP1231_54	16	7045292	CAAAGCGATCCTCAACTTCCCTCTCGAAGCCGGAGCACCACCAGAGGCTTCGC[A/G]GCGGAACCCCAGCGTTCGGAAAAGGCTGAGAGAGACTGAGAAGAACGACAGAGAGACCGTGGAGGTCAAAGTAATAAAGAAGGAAGAGATAGTTGAGTCGCCGGTTTCGGACGTCACGTTGGCTAATACTTCGACGGCAGTCGCTTGTCCTTTAACGCCGTCATCCTGGACGGCCGTTTGGGATGGTGCAGATGGGAATGGTATTTTTAACGTGCCGCCTTTGTCGCCGTTATCACCCCTTGTGATGACATGAGATGAAACGTTATAACGGCGTTCAAGAAAGCGAAAACCATCTGACGGCGCTACAGTCTTGGATGATGCG
SNP1079_58	16	13454358	CTGGCAAGCTTCAGAGCCATGCCAAATATTCTAATGCTCCGTCCTGCKGATGGAAATGAGACTGCTGGTGCATATAAGGTTGCAGTTGTTAACAGAAAGAGACCCTC[A/G]ATTCTTGCTCTCTCACGTCAAAAGCTTCCTCAGCTTCCTGGAACATCCATTGCAGGAGTTGAGAAAGGAGGTTACGCCATTTCTGACAATTCTTCAGGCAATAAGCCAGATGTTATTTTGATTGGAACTGGGTCCGAATTGGAGATTGCT
VBFT_469	16	16173480	TTTTCCAGGATTGTGGCTGACATTCCCGGTACCACTGATGCTTCCTTTGGTGAGTTTCTGATCTTCAATTCTATTTACCTTTTGTTTGCGGGCCA[T/C]TTTTGCTTAAACCCAGCTTTCTTTCATTCCAAACAGGAAAAGAAATTGTGAGCTACGAGCCCCCAAAGCCGGTAATTGGCATCCACAGATATGCGT
VBFT_361	16	16173589	TGGTAAGTATCACAAACTGAAGTAACATGTAAATCATCATATGGGGTTCTCAAAATTCTAA[A/G]GATACAACAATTATTTTCCAGGATTGTGGCTGACATTCCCGGTACCACTGATGCTTCCTTTGGTGAGTTTCTGATCTTCAATTCTATTTACCTTTTG
VBFT_298	16	16173651	CTCTCTATTAAACTGTCTCTGGTTTTTCTATGATTAGATCATGACAGACCCGGATGCTCCAAGCCCTAGTGATCCATACCTTAAAGAACATCTTCA[T/C]TGGTAAGTATCACAAACTGAAGTAACATGTAAATCATCATATGGGGTTCTCAAAATTCTAA
SNP1349_174	16	21202286	ATAAGGTCGCCAACAATGCCGGTTGCGGAGTTGGAGAGGCATCGGGCTAGTGTCAATGCCATTTCTTGGGCTCCCCAGAGTTCCCGTCATATTTGTTCAGGAGGGGATGATTCACAGGCACTCATTTGGGAGTTGCCYACGCTTGCTGGACCCAATGGAATCGATCCAATGTC[A/G]GTATACTTGGCTTCGTCTGAAATTAACCAGCTGCAGTGGTCTGCAGCTCAGCCAGAGTGGATTGCCATTGCCTTCTCCAACAAACTGCAGCTTCTTAAAGTTTAGGTGTGAGATCATTTCTCTTGTCATCTGTAATTCAAACTTAGATGT
LFY-ET2_351	17	72981	CTTTTAACACTACGTTATTGTCAGAAAATACACAAAGAATGTGGTTGATGTGAATTGATGTCCTCTTCTCTTCATTTTTTGTTGTTGTTTTCACTT[A/G]GGAAAAAAACAAGGAGAGATAAAACCAAAGCCCAAGTGTTGCATGAGTGGTAACTCGTGACTCAGCTTATGATGACCCCACCCCCATTTCCATAGA
Vvi_6987	17	1091540	ATATCAAGACACCATCGGTCTAAACATATCATTAATCAGCTGTTAAA[T/G]AACTGAACACTCGAAACATGTCTTTGAGGAAAAATAAAAGGAAAAGATAATATTATGATCATCCTGCAGTAGTGCACTCCC
SNP455_141	17	2264714	CAGCGAAGGGATCCCATGTGGTGGCGGCTACCAAGAATCCATGCGCCTCAGCAGTGAATCACCGTACATCACTGTTGACGCTG[T/C]TTAGGGCTGGATTTGGTCATCATCTCCTTGAACTCGTCAAAGCTAATATTGCCGTC
SNP579_187	17	6000914	CGGGAGATGCTTRTATCTGGAACTGTTCCCAGCCGGATTGA[T/C]ATAGTGACAGGATGGGGTCGGCGGAGCAGGGTGACAGGAGCTTCTCTGGTGAGGCAGGCAGTGCAAGAACTGCTGCATATATTCAGCTTCCCCTTTTTCACTGAAAATGGCAACTCCGGTTGTTTTGT
SNP877_268	17	7125596	GTATATCAAACTGATCTACGAACTCCAATGGAGTAGCTGTCTCGTTCCTGATCCTCTTGATCTTAGGGCTCAACAAGCCCCTATGCCTAAACCCATACAGCTTAAGCACCTGATTGTCTGCAAAATT[A/G]AAGGCCCTCTCCATGCTGCGCAGACACCTCTCAACAGGGTAATCCCCATAGCTTCCACAAGGCTTGCAACCCACAAAATGGGTCACAAATGGCCACCTCTCATCACCTAATCCTGGATGGTACTTTTCAATCATCTCTTCGTAGCGATCTACCAATCCA
SNP879_308	17	12206201	ACTTCTCCAACAGACAGATTAACCATACCCAATTACTGCACATTACTGCTACTTGATTGAGCCCGTGTCTCCAAGAAGAGTCTTACGGTTGAGTGGATGAGAAAAGGTTCAGCCATTGCACCAGTCCCATAATCTCCGCAAGCCAGCCTTTTAGTGACAGGTGGAATAAGAGAAATTCC[A/G]AGTTCATCAATTGTCATAAGATGGCGTTCTGTGAAAGGATTGGTCCACATGAAGGTGTTCATAGCTGGCGCAACAAACATTGGCTTGCTGTAGTCCCACGCTCGCACAATGCATGTCAGCAGGT
SNP1023_227	18	1102180	AGGTTTACTACAGAGTTGAAGAAAGTCTAGAAGAAAG[Y]GATGATGATCACAATTCTACTGGTGCCAATGCAACTTTAGTAGCCGA
SNP887_49	18	1359237	GCTTGGAGGTGGTTGGCCTGAGATGGTGATGGCAAAGGAAGTGGATGA[A/G]CTGGCCCGGAAAACTCCTGGGAAAAAATCTCATGCTATTGAAGCTTTTTC
SNP1045_291	18	1779934	ATGGTGGTGTTAGATTCAGTGTTAATGGAAGAGACTACTTCGAATTAGTATTGATAAGCAATGTAGCTGGGGCTGGATCTATTCAATCAGTATCAATCAAAGGCTCCCGGACCAGTTGGATGGCCATGTCCAGGAACTGGGGAGCTAACTGGCAGTCTAATGCCTATCTCAATGGCCAGTCTCTGTCCTTCAAGGTCACCACCACTGATGGAGTGACCCAAGAATTCGACAATGTTGTGCCTTCAGATTGGGGGTTTGGTCAGACCTTCTCTAGCTCAGTACAGTTTTAA[T/G]CCAAGAAAGCTGCTTTGGGGTTCAGGGTTTCGGGTTTTCATTGGCAGAGGCGTGCTTACTATTT
SNP729_210	18	3206676	TAGGCCTTCAGAAGGCGAGCCTCGTCGGGCATGTACTTGAGGATGACGTCAGCCTTGTCATCCTGGTAGTCACGGAGACCGACGAGGAT[R]ATATCACCTGCGGCGATCCAGACCTTCTTGTGCATCTTCCCGCGGATATGGCAAAGGCGTTTGGTTCCATCGATGCACATGGCTTCGCAACGGCCGTTGCCGAGCATGCGGAGGACCTGG
SNP1003_336	18	3829207	ACCAAGCAAAGTGGTAGTAATCCCCTGAAGCAAAATGGTGATGTTGCTTCTGTTAACAAATTCAAATGTCAAACCCTGGCATTGCAAACTGGGAAGCAAATGTCTC[A/C]ACTTGATTTCGGAGCTCAACAATATCCTTGTTGTTCTGGAGACACTTGAAAAAATCTCG
SNP1001_250	18	4140486	CCAGGACGTGACCGTGCTGCTGTGATCCTCACCCGTTACAATGGGATTGTGTCAGACAACCGCTACGCCAATTCAATGGGCTTCTTGAA[A/G]GATCACCCAATGTCTGAGTGCACCCAACTTCTCCAGCAATACCAGGAATTTGAAGATTAGAGTATGTTTTTTAGTTCTTGTTGTGG
SNP1519_47	18	4439077	TTACCCAGTTTGAGAAAGTTGCTTCCAATTCATTAACTGGTGAGAC[T/C]GTGGATGCCTCTGCAAGTAAGATGAACTGGTTCCAATGCCATTCTCTTCACTCACAAACTGCTCTGCATAACTAGAAGTTGAGGGAGACCAAACTGGAACTACACCTCCATCCCTCTCTCTCCTTGTGGTGCTTGAAGATTCTGCTGTGGAATCTTCAGCAGTATTCCGCCCTATCATAATATTAAATTGTGGCAGGTTGTGGTTGTTGCTTCGAA
Vvi_221	18	4494883	GGTTGGTTCCACTCACGTCTCTTTGTTTTCTGGTTTTTTCTTCTCTTCAAAATTTTCGATTTCCCCCCTTTTCATGGTGGAGCTTTATGACCACTATTTAACATCTTGAAAATGAATTGAGTATCATATTCT[T/G]ACTTCTTGGGCTCCCTCCCAAAATTCATCATCAGTTTGTTTGTCGCTTAAAGAAAGGTTTCTGGCAGACCAGCAATCTCTCATTACTGTTACTCTCAATCTCC
SNP219_172	18	5605673	TTTGTGGCAGCAGTGGCGTCGAACCCAGTGGATGTAATAAAGACGAGGGTGATGAACATGAAGGTTGAGCCCGGAACGGCTCCCCCTTAT[W]CCGGAGCGCTAGATTGCGCAATGAAGACAGTGCGCGCTGAAGGACCCATGGCCCTTTACAAGGGCTTCATTCCTACTATCT
SNP355_154	18	5605860	CCCGCCGCAAAGCTAGCCGTCACGTGGGTTCCCAACCCATCTTTCATCACACCCTTCTCCAATATTGTCTCCTTTATCTGGTCGTACGATGCTAG[T/C]TGCGATGCCGTCACGATCATCGCGCGGTTCACCGTCAGTGCCGACCCTCGCCACAGACTGGCGATCCCCTCCTGCTT
Vvi_1617	18	6487637	GCCACCATTTGTTCATGAGCCACACATAAACATGAACTTAATCATATAGATATTTYGCCTAATTCAGTAGATTGAATATCTCCATACCTTCGTCT[A/C]TAAAAGAATTGCCACCTAAATTTAATTTATGGGCTTTGAAT
SNP453_375	18	6556354	ATATTTTCAAGGGTCTCACTCAGGGTCCGGCTGTCGCTGCCATCACATCTCAGGTGCTGCAT[T/C]GGACCATGTAAGAGCTTGTTC
Vvi_196	18	7891103	GGGTTTGATCTTGCCAAAGGCCTCGAAAGGTCCGATGTAGTGTTTGCCGCCGGTTTGGAGGCAGATGTGGCGGAGATTGGGGGCGTTGGGGATCAACGCTCGGAGAACGTTCC[G/T]CAGCATGGTGCCGTTGGCCTCGCAGTTCTCAATCTCGGTGGCCCGATTGGTCCAGGTGACGTAGAAGACGTGGGTAACGTCGGTGAGAGGCGAGAGCTTGGCGAGGGCATCCTCTGAATCGG
Vvi_9920	18	11138668	TAAAGGAACAAGACAAACAATAYACTGGACATTTTCAACCATGATGATGATGATGATGACACG[A/G]AGGAGGATCAGTATGGAAACATGTCTACAGAAGCAATGATGGGTTGGTTMAGGTAAAGGTAGTTCATTGGGT
Vvi_1113	18	11631347	ATGCGCAGCAGCCAAAGCTTTTTGTTGGAATGATCCTCNATTCTCATCTTTGCTGAAGCTCTTGCCCTGTATGGACTTATTGTTGGCATCATCCTATC[A/T]TCTCGAGCTGGTCAATCAAGAGCTGAATAGAGGAAGGCGCCCTGGT
SNP415_209	18	11767948	TGGGTATGAGATAGCACCCAAAACCCTCGTGTTTGTGAATGCATGGGCCATTGGAAGAGATCCTGAGTTCTGGGAAAACCCAGAAGAGTTCATGCCTGAGAGATTCTTGGGTTCTTCCATAGACTTCAAAGGAC[W]GGATTACCAGCTCATACCTTTTGGNGGAGGACGACGAGTTTGCCCAGGGTTACT
SNP883_160	18	12455957	ATAGATTATGTATCAAAGCACTGAATTGTGAATCTTGTGATCATKTTAGAGACTTGTTTCAACTTGTCATGCAGTTTAAAGGGTTGG[S]TTGGCTCTTCTTGGGTGTCCCAACAACTAGCTCCCTGCTGTACAAGGACGTGAGATATCTTCTTA
SNP859_294	18	19526688	CGTTTCCAGACTACACAAGAGAAGCAGAAGTTCTATGGACGGATGAAAGCATAATTTTGC[Y]TATCTTTGGTGAATTTTGGACCATTGCTGCAAATTGGGTGATT
SNP977_386	18	19584034	ATTTTCAAACTTCATGACACACGGGGCATTACCAAGGCGTAAGCGCCAGCAGCAGCGACGCCGAGCTC[K]CCGAGGTGCTCGAGATGCTTGTGGTGCTTCTCCT
SNP1391_48	18	20208442	TGCTATTCCCCTTGATGAAACTAAAGGATCTGTTGGGCCATCTGACCGTGGGGAAGGCAATGGAGCAGCAAATAAGGTTGGAAGTGTGGGGTTCAACTTCAGTTCAAATGCTTC[A/G]AGTGGAAGTGGAGTTCAAGATATGATGATGGATGTAAAAAGGGGTGCTGACGAGCCTACTGGTTTTTTCTCACCATTGACCTTTGATCCTTGTAGTCTCGTTGGGTTTCACGAGTTCCCTCGACC
SNP575_128	18	no matching	TCAGAAGTCCAATAACATAGAGACCCAACACTGGATACAAGGAAACCGGACATGTAATGACCATATAAAGTAAAAATAACAGTTAAGACTTGAGA[Y]GTTATGAGTTAGATCAATGCAATGCTGCTCTCGCCACCAGGGGGCTTCCGGACACCACCCAGGTAGTCTCTGGATTCTGCC
SNP817_209	19	5276274	GTATCAATGTAGAGCAGCACTGTTTAGCAAGGGATATTGTTAACATTATTGCTTGTGAGGGCAAGGAAAGGGTGGAGCGTCATGAGCTCTTCGGAAAGTGGAAATCCAGGTTGACAATGGCGGGTTTCCGGCAATACCCACTGAGCACTTA[T/C]GTTAACTCAGTGATAAGGACCTTGCTTAGGTGCTATTCAGAGCATTATACCTTGGTRGAAAGGGATGGGGCAATGCTGTTGGGGTGGAAGGACAGGAACTTGGTATCAGCTTCGGCCTGGTATTGA
SNP253_145	19	5983502	TGCTCCAAGCCTAAAGCCTCCGTTTTCGATCCACACAAGTCCTCTTTCCATGGCGTCCCTATCGCCACCCAGGCCCGCCTGAGCCCGGTGAAATCCA[M]GCCGGTGAATCTCGCCGTTACAGCCGCAGCGATGCCCTACGACCTCCGGTCGTTCAAGTTCGAACCCATCAAGGAGTCGATCGTCTCTCGCGAGAT
SNP459_140	19	6547837	TGCAATGCACTCGATTTCAATCCGGGCATCCAATGGTAACGCTGCTACCTGGTATGTTGATCGAGCAGGAGCAGGAGCATGGAAGTCTGTGATGACAAAGCATTTAGCCAGCAAGACAGAATCAAA[W]TTTTTAACAATGTCATTAAGCTACTAGAGCAAGTTTTCCTTATGTTTTCCC
SNP819_210	19	7217380	AGACAAATTTGAGAGGTTGAAGCCTAAAATGATACAAACCGTAGATGACATGTTGGGTTATGACATCCCGGAGCTCCTGAAGAGTTTCAGAAATCCATACGATTAAATGGATGCGGGCAGTTC[A/T]ATGAGATACATATCTTGGATGAAGACCCAAGTGACTGGAGGCATGTACAGAGCMACCCT
Vvi_1187	19	9027048	ATCAAAGTGCCTCTTTTTCTACCTTGCATAGGGATGGTACCGACTACTGCCACTATAGCCTCCCCTTCCATACAGCCCACCTGCTCCGCCATAACTAGCTCCAGGACC[A/G]GAGTCATAACCACCACTGTAGCCTGAACCGCCATAATTCCCATAGCCCTCACCCCCTCGGCCATATCCACCTAGACCACTTCCTCCATAACCCCCACTAAACCCGCCACCATAGGGTCCAAACCGAC
Vvi_7824	19	9072787	TGACCAACTGAAATTCGTTAGACCAC[A/G]GTCAAATGCTATTTTCGGTACACTGCTAACCCAGATTTTTTTTCTTTTTCTTTTTTTTT
SNP1127_70	19	17751334	AATGTTTTTGACTTAACTAAGATTAATGTTTCTCGTTGCAGGTCCTTYACTTGATCAAGCCTATTGCGTCTGTCAAAAAGTTGTTTGTTTCATCAAGTTTGGCTCCAGACTTGCCTGAATTTGCT[T/G]TTGGTGATGAAAAACGCCTCATGCAAATTATGTTAAATGTTGTTGGTAATGCTGTGAAATTCTCGAAYGAGGGAAACATCTCAATTTTTGCTTTTATTGCAAAATCAGAATCTTTAAGAGATTCTCGC
SNP317_155	11_random	232204	GTGCCGTGACCCAGAAGCCGTCCCAGCTCGTATTTACCNTGAAGCAAAGACGGGCACGAATCTTTACCCGAATCCGCCATT[K]TTTATACACAAGAAACAACTAAATCAAACAAAATGAAATTGACAATATTACAATACTATCGACTCTAGCCGGAGCGATGCAACTACCCGTCTTCA
SNP1171_140	18 random	3880292	TAACCAAAGTAATTGCCATGACATCCATTCTAGATGATATCCATGATGCATATGGCACAC[Y]TGAAGAACTCAAGCTCTTCATAGAAGCCATTGAGAGGTTTGCTCCTTGCACATTACCAACCTTGATTGTGTATAATA
Vvi_10777	18_random	4445603	TTCTAAAAGCTTCCTGCAGCTGTTTTTCGATTTGACTTGCAGAAGACTGTATACCTTACGACTCAATTGAACCGATGATTGTGTCTACAGTTGGTGGATTGATATTCATGGAATGGATGAATAAA[T/C]GAGTATTAGAAAAACAATAAACCCCATGTTTACTTGGTCATTCCCTTGGATGAA
Vvi_5025	Un	13403424	CATGATACTCATCTCGAGTTCCACACTCTCTCTTCCTTCGTTGAAGAATTCGCCTAATTCAACTTCATACCACCCATCTATTCGAGTCGGGTTGGGGCTAATATCATGTTC[T/C]GGATCCAAGTAAATTACTTTTTTAGCAGTTTCGCCACCAGTAACTCCAATTGACGACTCTATGGGATTGTCTTCAAATCCATCAAATATGTCATTCCTTTGAAAGATTAGATAGGCGGC
SNP1015_67	Un	8839239	AGTGGAGTTAAACTCCATTGCATTCTTATTTGATGGTCGCCGACTCCGTGGAGAGCAGACTCCAGATGAGGTAAGGCTTTTGGTTTTCTGAATTATTTGTTGGCAATCCATGTTGCTYCCCACCTGTGGCTTCCTGTTGTATGTATACAT[A/G]CACATTTCTATAGGTGGAATGAGGGATGATGGAGGCCAAGAGTGTGGATTGGTAGTATCTTTTAGCTG
SNP947_288	Un	9111477	GGCAGCTGCAGCCCCAGCAGAGGAAGCTGCCGCCAAGGAAGAAGAAGAAGCCAAACCAGCTGAAGCAGCAGAGGAAGCCAGCACAGAGGTTCCTGTCGAGAAGATTGAGGAATAGATCTACCTAGTGAAGGCAGCAGCAGTGGTGGTGGGGGTGATGGTGGGGTACTCTTTTTTAGGGTTTGCATGTCAAAGTTGG[A/G]AATTAAGTTACTAGTTTTATTTTAGTCCTTTTTTATTGCTATGATGAATGGTAAAGGGTTTTGAATGGGGTTTGGAAGCTTAAGAGTTAAGATAACCTACTTGGATCCACGTCAGCATATTTTGCCACTTGGCAAATATGCCCATGGTGC
VMFT_595	Un	11889486	TGCCCTACATGGGACCGCAGCCGCCGACCGGTATTCACCGCTACATTTTTACGCTCTTTAAGCAGAAAGCTGCAGCAATGTCCGGGACTCTGCC[T/G]CCAGAAACCCGTAGCAATTTTAGCACACGCCAGTTCGCCGCCGGTAACGGACTTGGACCA
Vvi_1731	Un	13801974	CCACCCAAAATAGAGAGCAAAAATTGGACAAAAGGTTAGAGAAAATTGTAAAGAAACTTCCGAACGCCTCATCCACAAAAAGGATCAGCAGGTGCTGAAACCTAATTTCCTTT[A/C]AGAACTCACCAACCTCCTTTTCAACCAACTTCTTCAGGCAGAGGCAGATACCCTTGGTGCTGTAGTTTTGGCTGCAGCATTAACAGTCAAGCCACTAGCACGGTTCACACGGCCACCATTGC
SNP677_509	Un	21173669	AAATCACCAGGCAAACAAATAACTCAACAGTTGCTGAGACATCAAATGATCAAGGAAGCAGCAGAGAGAAAGAAGAAGAGAATGAGGAGGAAGATACTAATGCTCCTCCTCGAAAGAGGTCTAC[T/G]AGGCGCGAAAATTGATTTAAAAGGAAAAAATTAGGACAAGAGGATATTATTTTCTCACTTTTGGTAAATTTTGGGATAGTAGGCTTTACTGGCTGAACATCT
SNP961_139	Un	22363707	CCCTGGTATGTCTTGGAAACTGTGAAAAAATTTCTTATCACGGAGCTCGTTGGCTAGGACCACCTTCCTTTCTTTCCATTTTTCTTTATTATTTTATTTTCATAAATTATGTTCGTTATTAGGATCATAAATAAACTG[Y]CATAAGTTAATATCCACCCTTGATCCTCCACGKCACACATCTCCAGGCCTC
SNP1029_57	Un	27503928	atgGCTGAGAAGATGGTGTGGGTTCATGGGTTGGTGGTCCTGGCTCTGATCATTGC[S]AGCCCGGTGGTGGATGCGGTGTCGTGTGGTGACGCTGTCTCAGCTTTGATCCCTTGTGGATCGTTCTTGTTGGGCGTGGGTGCACCTAAGCCTAGCAGTGAGTGCTGTGCCAGTGCTCAAAGCTTGAACAAGTTAACAACTACTACTGCAGATAGGAGGGCTGTGTGTCAATGTTTTGTGAAGAGTGGCCCATCTTTTGGGGTTAAGCCTGCCAGAACCAAGCTCCTTCCTTCACTTTGCAAGCTCAATATCAACATTC
SNP845_140	Un	29228082	TCTTTGGATATAATAGTGTTGTTATGGAAGCCTTGTTTCACCCTAAAACAAATGATTTTTGTTCACTGCATTGTTCATTT[W]CTTGTTAATAAAAGTTGAATATTATGCCAAATTTGAAGGCTAGTATTGCTTTTATTGGAAGGCTCTT
SNP1495_148	Un	29897715	TCAGTGTTATGAGCACTTACCTTCTCAGATCCAGTAGCATCCTTAGCTGAGTCAGCAGAGCTGCTACTAAGTTGAACCCAATCTCGCGAGTCTTTGGTTGAGGAATCCGAGCCATATGTTACTTTCTTGTAACTTGTAGG[Y]GCATCTCCATCATCCTCCTCAAGATCACTGAATGATACATCCTCTTCGTTAACAAGAGGCAT
SNP241_201	Un	35199057	CCACATATGATTTTACCTTCTCATATCTCTTTGAGGCTCTTGCATATTTACCAGCCTTGAATAGCACATT[S]CCTTCTTCCTTCTTCTTGCCAGCAGCCTCAATCTTCTCTTCAGTGTTCATATCCCAAGATTCCTTGTCCTGAAAGAATA
SNP1021_163	1	22715654	ACCCTTCTGTAAGCCTAGCACGCCCACCTGTGGGCTGGCACAACACCGTCTGGCAGTTTCCACACACAACAAC[A/G]GTTTGAGAGTGGCTGAACACAGTTGTTCTGCAAAAGAGNAATAAATTTTCACTAA
SNP1495_148	Un	34216848	TCAGTGTTATGAGCACTTACCTTCTCAGATCCAGTAGCATCCTTAGCTGAGTCAGCAGAGCTGCTACTAAGTTGAACCCAATCTCGCGAGTCTTTGGTTGAGGAATCCGAGCCATATGTTACTTTCTTGTAACTTGTAGG[T/C]GCATCTCCATCATCCTCCTCAAGATCACTGAATGATACATCCTCTTCGTTAACAAGAGGCAT
SNP683_120	1	1587657	CCAGTCTTGAACCGCTCCTCGAACCTGGCCTTGGTCTCCTTGGCCGCCGTCACCTTCTTGTCCCTGCTCTGAAGTGCGTCGACGGTGACTACGTCCTTGAGATCCACGTCCAGGGTGTA[A/G]CGAGTGGGCATCAGGTGGTTGTAGTTGACGAGCTTGATGAAAGCCTTCACTCTCGACTTCTTCGCCGTCTTCTTCGCAGAGTCCTTCCGGATCACCTTCTTCGGGTACTTGGCAATTCCGGCGACAAGGCAGTGCCCATACGGCCGATCGCGGGTTCCGTCGTCGAAAGAGCGGACAATCAC
Vvi_13121	19	4967344	ATGATCTTTGTTCCCATTGGATACACTTTTGGAGCTGGGATGTTTGAGATGGAGAAGGTGAAAGGCGGGAGTCCCTACGGTGCAGGAACTTTCGC[T/C]GGGGACGGCTCAAGACAACCATCTGAGCTCGAATTGGAGCAAGCTTTCCACCAGGGGAAGTACATTGCTGGCATCACAAAGAAACTCAAGGAAGCAGCTTAATATCCATTCCCTATTCTGAGATTGTTTTGCATTCTTCC
Vvi_2292	14	16580234	CAGGACTGCTCGGTAATTTTTCTTCCTCCAGCCTCGTCCAAGTTTCCAACTCCTTCGGACGATTAACGACGCTGTACTCGATGGAGCACCTCCATGGCCTGCTCAGAATTCATGTCCACAG[A/G]GGCGTCAATCTCGCAAAGAGAGACGTTCTTAGCAGCGACCCCTACGTCATTGTTCGAATGGGCAAACAGGTATTTTTTT
Vvi_5629	no matching	no matching	GAGCTTCGATCAATTAAGCAATGAGTTGAAAATGCCAGCCTGCAACTGATTGTCTTCTGCTCCATGTAATTCTGTATTATTTCCTGCACATGCTGGTGGAGGGAACGATATTATTGA[C/T]GTTCCTATAGTATGAAGTTGGTTAATATGATCATTTCCAGAAGGTGGAAGCTGTAGTAACTTTCCTCAATACATGATTAGGGGCCAAGAGGAGAAGTCACGAAATCCAGTTCGGATAA
SNP1161_328	14	29512628	ACTTTCATCTAATGAGATATCAGTAAGGTCTTCTTTTCCTTGAGCACCGCCTTCTTCAAATAGCCACTTCTCAAGGAATGACAATGGCACTTGGTCGCTGAGATCCGGCTTGCTTTCTTCCTGGAAAAAGCTTGCCTCAGGGGATTTAGATTGGGAAATTTCAGAATTGGAAGAGTCCAAGGAGTCGAATCCAAAGAGCATTTCATATGCTTCAGTTAATTCAATGTCTT[Y]GTTGTTTGCTGCACTTGGGGTCCCTTCACTAGAGGTGGAATCGG
SNP345_421	10	6527789	TATGTTTCAGATTTTTTCAGAGTCTTCCATTTTGGACAAGAGAAACAGAAGAAAATATG[R]GATTGGAGCACTAAATCATCTGAGAGGCCACTAGAAGTCAATTCTTTCTTATATTTACTATCATGGATGAGCCATTTATGATTTACTTACAAAT
SNP457_192	2	1639698	AATAACAACAACAACGATGGTGATAACAATAGTAACGGTACTAAGACCGCTGCTGATAAGCGCTTCAAGACGCTTCCACCATCGGAGTCTCTCCCCAGAAATGAGACCGTTGG[Y]GGATACATCTTTGTCTGCAACAACGATACTATGCAAGAGAATCTCAAGAGACAGCTCTTTGGT
SNP463_296	19	15780811	GAGATATCTTGAATGGGAGAGGTTGATATCCAGACAGTTGAATTATA[R]CGCCGAATTTCATAGCCATTTCCAGCCTGAATTAGGTCGTAGGTGGGGCACTCGAT
SNP533_161	12	20424249	ACATTTTGTGAGAATTTGGTTTGGTTTTCCATGCCATCCACTGAATAGAGACTTTTAGTGTCTGGTACCTACCCCTCACGGCCGGTATACTTAAAAA[R]GGGTGTTTGGCATTAAGTTAGGTGTAGTTTGGGGGATTAT
SNP561_120	6	15607484	TAAGATGAGGCATTTAGAGACTCTATGGGATCTCGTTCATTTCTAGTCCTCCTTTTGGGCCTCATGTACCAC[R]GTATTGAAGGGCATTCATCTCAATGTTGTCCAAATCAACTGATNTTTGGTGTGTAGATCAAAAAGGTTTGGTTAGCAAAGAGAAGAACATTGATTAGG
SNP643_344	17	5528248	TAATGGATTTGTATGGGACTAGCGGCTTGTACACAAAGCTGTAAACTTGGGCAACATTGTTGAGATTTGGATGCTGCAGAAGGGCAATCTTCATTTTGTAGATGAAATTGGTAATGGCAATCTTCACACGCCAATACTCCTTGT[R]CGTAGTTGGCCTTCACATGCCAGTGCACCCGGATTGGACACATATGCTGTGTGCATTTCAGCTTCAGCTCGGCGTCCTCTATAGTTGTGTTCATTTCCACCTTACTCGTAATCTTTGAACCACTT
SNP651_658	12	4175963	GGTCCCCATAATTTCACATACCTGCATCTCACCAACCAGGACCACAGGTTTCAGTGAATCATACATTCCAAAATAGAGCCCACGGTACACTATAATTCCAACACATGAGATGTTGAATCCACGATAAAGCCC[Y]GCAATGCCATCAGATTTGATGGTTTTCTTGTACACATCAATCAAACCATTAAATTGCCTT
SNP871_167	7	1769654	GAGCATCTTCATCTTGCAATTGTGGAAGCACAAGAATCCTCTTTGCTTGACCAGCTTTCTTTAAT[Y]CCGCAAGCTTGGAATGGCCGTTCAATCTGCAGCCCTCCAGCAACTTCTTTGTCCAATTGTGAACAGTAACTCCTAAATGTCTCAACCGTAACTTGAAGTCTGAAATCTAGACTAAACAAGAACTTCATCTCCAGTCTGTTCAGCTCTGCTGTGCTTACTCCCCCCACTTTGGCATAGTAAGCATTGTTGA
SNP941_388	8	7782414	TATGGGAGTCTTAAGGATAAAACTGCATC[R]TTTATGGTAGTCTTCTTTAAACAGATTTCAT
SNP1473_95	6	15514458	CTCCAACGATTTGTGTTTGTTCTATACAAATTCAAAGATTTGGAGATATGGGTCTTTGTATCTAGACTCATCTTCAAACTTTTCTTGGAATTTC[Y]ATGTGTCAGAATACTGCATATTAGATCTGAAACCCCCACCATCTTGAT
SNP341_196	15	2231255	CCCACATCACCATCAACATTGTGGAAATGAACTGGCAAGAACAACGNAATTTCATGTTTATTNAGTCTNCCGCTTTCATCAACAATGTACAACAACCGNNTTTCATGCCCACTTATCTTACCGCCATTCTCGCCCTTGTTGCTTTCTTTGTTCCAGCGCTCCTTGACCTCATTGATTTGAAGTTCCAGAAAGAGG[S]CAACTCAGTATTTGAAGCCCACCCTGCAACCACCATGANGGCCTTTGCTACCTTACTAGCATTTGTCTTGGCATTCGGAATCGACTTCACCTTCCNTTCTTCTCNNTTCTCTCCTATTTGTGCTGCTCTCCTCCGCACTGCCATGATGTTTTCTGGTTCCCTCTTATTGG
Vvi_6934	1	21161337	GCTTCTTTCAACCACCTCCAGAACAGAACCAATAGAGGATTTCCACAA[C/G]TCTACTACAGGCTTGCTGATGACATAAAGCTCAGGTGACCCATCTTCAGGATTCTTTTGAATTCTCAAATGGGATCAACTTTTTCCCCAAGAGAAAATAACTT
Vvi_7116	8	7371524	TGAGTATTCAGTCAGCTCCGCTCTCTTTCTTGCAAAAGCACGTGGTGGAACTTGCACTCTCGCAGTCTCAGATCCAAATGAAATTGTAGvTCCATCGAGCAACCTACCTGCTTAACAATG[G/T]CTTTGGGTGCTATAATGTCTTCAAGAACAATTGTGAAGACTTCGCCATCTACTGCAAGACTGGCCTCCTTGTTATTGATCAAGGAACTATAGGACGGAGTGGGCAAGCTGTATCTA
SNP1109_253	6	327200	GGAAGCAGCAAGACAGATCCAATTCTGGCGGCCAGTCTGAAGGAGAATTTGCTAGCAGTCGCCTATGCCCTCTAATCTAACCAGCAAAACTTCTGATACAACTTCTTGCAAGAAACTATAGAAGACCATGGACCGCCCTTTTGTGGCCAGGTAAAGCTAGCAACCATTTGCCACCCCATTTGCAACCCCGTTGGCAACAATCCTCTTTTCAGACACTATACTCGGTTTAAAAGCCTTTGGAGCATCTCCAGA[Y]TTGGCAACTGATCCATTTTCAAAAACCTTCCGATCCCCATTRGCCTGGACAGCTGGTGTTGATTCCTTAATCAAATCCGAGGCAACCTCCAATGACTTCTG
SNP1217_69	18	10909577	GAAATACCTAAATTACATGTGCCTGGGTGTGCTACAAAATCTTTTAAGGAAATTTAAGAAGAATGATT[Y]AGAACCTTGGACAGGCCGGTGTTTCTGGCTGTTGCGGCAGCAGGTGAAAGAGTCATGCCCTTTTTCAGTGGCTGCTGGGTTTTGGCTCCCCAAATTGAAATCTTAGTGGGTATCACAGATGACATGGCGATAACAGTATATTGTCTTTGCC
SNP221_64	3	4920868	CCTCCACATTTTCTGCTGCTGCCATTGCGGGCTTAGCCGCACCTCCCAGAGGAGAAAAACCAA[Y]GTACACTTCATAGGGGGACTGAACTCCTTTGATGGACTGAAAGCTTACAACAGTGTGGCCTCTTTAGGCCTTCCTGTTTGTACTGAGCAGTCCTTTGCAAAGATTGTGAGCTCACTGAAGTCCCCATCACAAGGCAAAGGAAGAGGAGGAGGAGCTCTGTCTTCTACCTGCAATGCTGTTGGAGAGATATTCAGGATTGCGGCAATCATGAACGGCCTAGTTCTCGTTGGAGTTGCAGTGGGGTTTGTTCTTCTTCGAATTGAAGCATCTGTGGAGGAGGCTGAATGAGA
SNP239_171	18	28694072	GGCTCCATAAGTAGGACTCAATGTTTCTCTAGCTCTAACACGTTCATATACATATACATA AAAGATTCTGTACAGAATAACCACAATATGATGCTACTGACAGTGTAATTTGAAGCACAT ACCTTCAGATATATATTTACCTTGTCAAGAAGTCTGTTGCACACATGCAG[K]ATCAAGCAT ATTACTTCTTTGTGAGATGGAAAATTACTAACCATATCACAAACAGTATCAGGCATACAG CTGCATCAATTGCAAGAACAATCCTTACGTGGCGGCACCACTTCTTTCGGATGCTTTGAG AGCCTGACCTGATCCTGATTGAACCCAAATCCTTCTGTAATGAAATTGAAGAACCAACAC CACCTTGGCTATTGGAATCCGAATTCCCCGA…
SNP633_132	8	12194584	TGGCTCAACACTGTGGCTCAGAGAACATGYCCTATGCGGACCTTTGGAACATCGGACCCT GCATTGACATCCCTGGTGCGATACTTGATTCATGATTCTTCACGATACATATCAGGTAAC ATTTTCATTGT[Y]GATGCAGGTGCAACCCTGCCGGGTGTCCCCATTTTCTCTTCCCTTTGA GTCTCTTCTGCGGTACTGGTTTTCTTGGGTTATTCATCATGTAATACCCAGTACATCTCA GAATTCTGTTTGTGG

## Sheet: SupplTable3
Supplementary Table 3. Summary of the duos (possible parent-offspring relationship) found in a parentage analyses from some old Portuguese grapevines and wild vines
Offspring				Parent 1				Pair loci compared	Pair loci mismatching	Pair LOD score	Pair Delta
ICVV-SNP genotype number	Chlorotype	Portuguese cultivar name	Loci typed	ICVV-SNP genotype number	Chlorotype	Portuguese cultivar name	Loci typed
852	A	Amaral	233	3070	D	Barcelo	219	216	0	45.76	4.794314
852	A	Amaral	233	3053	A	Melhorio	218	216	1	25.18	0
3120	A	110405CB	221	2018	D	Schiava Grossa	236	218	0	29.21	4.728142
3117	B	110504AC	218	3118	A	110602AC	219	206	1	54.24	28.20666
1168	A	Castelão	234	3067	B	110603AC	217	213	0	28.89	0

## Sheet: SupplTable4
Supplementary Table 4. Admixture inferred by genetic population from wild vines and grapevine varieties, as measured by Structure at k=2 and k=3
			k=2			k=3
			Q (membership coefficient)			Q (membership coefficient)
			Inferred pops			Inferred pops
N	Acronym name	Original population	Pop 1	Pop 2	Estimated Pop	Pop 1	Pop 2	Pop 3	Estimated Pop
1	AguaSanta	1	0.986	0.014	1	0.981	0.011	0.008	1
2	Alenteja	1	0.724	0.276	1	0.28	0.621	0.099	2
3	Alfrocheiro	1	0.862	0.138	1	0.762	0.137	0.101	1
4	AlfrocheiroB	1	0.526	0.474	1	0.39	0.233	0.377	1
5	AlicanteB	1	0.987	0.013	1	0.752	0.24	0.007	1
6	Almafra	1	0.979	0.021	1	0.868	0.118	0.013	1
7	Alvadurao	1	0.86	0.14	1	0.798	0.094	0.108	1
8	AlvarelhaoN	1	0.417	0.583	2	0.037	0.641	0.322	2
9	AlvarelhCei	1	0.877	0.123	1	0.523	0.445	0.032	1
10	AlvariLil	1	0.697	0.303	1	0.604	0.098	0.298	1
11	Alvarinho	1	0.25	0.75	2	0.047	0.39	0.563	3
12	Amaral	1	0.082	0.918	2	0.016	0.337	0.647	3
13	AmorNMDeixe	1	0.796	0.204	1	0.175	0.809	0.016	2
14	Amostrinha	1	0.989	0.011	1	0.958	0.035	0.007	1
15	AntVaz	1	0.75	0.25	1	0.557	0.256	0.187	1
16	Aragonez	1	0.935	0.065	1	0.274	0.719	0.008	2
17	Arinto	1	0.79	0.21	1	0.2	0.78	0.02	2
18	ArintoInt	1	0.83	0.17	1	0.497	0.463	0.04	1
19	ArintoPico	1	0.76	0.24	1	0.424	0.438	0.138	2
20	Arjuncao	1	0.85	0.15	1	0.534	0.405	0.061	1
21	Assarak	1	0.731	0.269	1	0.052	0.927	0.02	2
22	Avesso	1	0.661	0.339	1	0.13	0.737	0.133	2
23	Azal	1	0.719	0.281	1	0.034	0.945	0.021	2
24	Baga	1	0.71	0.29	1	0.667	0.067	0.266	1
25	BAnadia	1	0.933	0.067	1	0.605	0.37	0.025	1
26	Barcelo	1	0.125	0.875	2	0.014	0.421	0.564	3
27	BartoSem	1	0.783	0.217	1	0.075	0.91	0.015	2
28	Bastardo	1	0.662	0.338	1	0.118	0.803	0.079	2
29	BastardoB	1	0.736	0.264	1	0.242	0.704	0.054	2
30	BastT	1	0.83	0.17	1	0.361	0.614	0.024	2
31	Batoca	1	0.843	0.157	1	0.025	0.968	0.007	2
32	Bdesconh	1	0.679	0.321	1	0.044	0.911	0.046	2
33	Beba	1	0.985	0.015	1	0.9	0.087	0.013	1
34	Benfica	1	0.952	0.048	1	0.794	0.168	0.038	1
35	BGouvaes	1	0.657	0.343	1	0.059	0.876	0.066	2
36	BGuimaraes	1	0.845	0.155	1	0.125	0.862	0.013	2
37	BicalB	1	0.863	0.137	1	0.566	0.378	0.056	1
38	BoalDurao	1	0.979	0.021	1	0.853	0.13	0.017	1
39	BoalEspinho	1	0.988	0.012	1	0.981	0.011	0.008	1
40	BoalRati	1	0.926	0.074	1	0.903	0.023	0.073	1
41	BoalVenc	1	0.99	0.01	1	0.985	0.009	0.006	1
42	Bonvedro	1	0.662	0.338	1	0.617	0.084	0.299	1
43	Borracal	1	0.258	0.742	2	0.061	0.407	0.532	3
44	BraEspecial	1	0.477	0.523	2	0.023	0.756	0.222	2
45	Branjo	1	0.422	0.578	2	0.033	0.66	0.307	2
46	Budelho	1	0.669	0.331	1	0.231	0.643	0.126	2
47	Bvalente	1	0.58	0.42	1	0.033	0.856	0.111	2
48	Cabinda	1	0.881	0.119	1	0.7	0.221	0.078	1
49	Camarate	1	0.946	0.054	1	0.946	0.013	0.04	1
50	Campan	1	0.852	0.148	1	0.789	0.075	0.136	1
51	Caracol	1	0.912	0.088	1	0.407	0.579	0.014	2
52	Caramela	1	0.567	0.433	1	0.043	0.832	0.125	2
53	Carrasquenh	1	0.874	0.126	1	0.7	0.213	0.087	1
54	CarrBurr	1	0.97	0.03	1	0.841	0.142	0.017	1
55	CarregaBra	1	0.848	0.152	1	0.611	0.324	0.065	1
56	Cascal	1	0.609	0.391	1	0.039	0.868	0.093	2
57	Casculho	1	0.946	0.054	1	0.88	0.07	0.05	1
58	Castalia	1	0.983	0.017	1	0.548	0.445	0.007	1
59	Castela	1	0.988	0.012	1	0.979	0.014	0.007	1
60	Castelao	1	0.987	0.013	1	0.984	0.009	0.007	1
61	CastelaoB	1	0.969	0.031	1	0.943	0.033	0.024	1
62	Casteloa	1	0.882	0.118	1	0.853	0.032	0.115	1
63	CasteloBra	1	0.964	0.036	1	0.697	0.284	0.019	1
64	CercealB	1	0.921	0.079	1	0.88	0.06	0.06	1
65	Cercial	1	0.895	0.105	1	0.611	0.36	0.029	1
66	Cidreiro	1	0.498	0.502	2	0.052	0.692	0.255	2
67	CodLari	1	0.934	0.066	1	0.822	0.123	0.055	1
68	Complexa	1	0.768	0.232	1	0.354	0.555	0.091	2
69	Concieira	1	0.732	0.268	1	0.396	0.504	0.1	2
70	CoraGalo	1	0.275	0.725	2	0.036	0.455	0.51	3
71	Cornicho	1	0.788	0.212	1	0.42	0.491	0.089	2
72	Cornifesto	1	0.978	0.022	1	0.97	0.015	0.016	1
73	Corropio	1	0.965	0.035	1	0.508	0.482	0.01	1
74	Corvo	1	0.666	0.334	1	0.074	0.808	0.118	2
75	Deliciosa	1	0.921	0.079	1	0.439	0.546	0.015	2
76	Docal	1	0.36	0.64	2	0.026	0.564	0.41	2
77	DocalRefo	1	0.538	0.462	1	0.063	0.69	0.247	2
78	DonaB	1	0.666	0.334	1	0.29	0.559	0.151	2
79	DonaJoaq	1	0.969	0.031	1	0.724	0.261	0.014	1
80	DonzB	1	0.668	0.332	1	0.193	0.646	0.161	2
81	DonzRox	1	0.897	0.103	1	0.13	0.858	0.012	2
82	DonzT	1	0.586	0.414	1	0.183	0.599	0.218	2
83	Dorinto	1	0.731	0.269	1	0.301	0.599	0.099	2
84	Encruz	1	0.497	0.503	2	0.053	0.675	0.272	2
85	Esganinho	1	0.376	0.624	2	0.028	0.607	0.365	2
86	Esganoso	1	0.53	0.47	1	0.037	0.778	0.185	2
87	Espadeiro	1	0.543	0.457	1	0.069	0.683	0.249	2
88	EspadMole	1	0.246	0.754	2	0.035	0.414	0.551	3
89	EstrMacio	1	0.901	0.099	1	0.795	0.102	0.103	1
90	Farinhe	1	0.83	0.17	1	0.394	0.579	0.027	2
91	FernaoPires	1	0.823	0.177	1	0.583	0.328	0.09	1
92	Ferral	1	0.873	0.127	1	0.239	0.746	0.015	2
93	FolFigueira	1	0.838	0.162	1	0.188	0.797	0.015	2
94	FolgRoxo	1	0.639	0.361	1	0.065	0.84	0.095	2
95	FolhaAbo	1	0.95	0.05	1	0.885	0.083	0.032	1
96	FonteCal	1	0.671	0.329	1	0.029	0.94	0.031	2
97	GalegDour	1	0.78	0.22	1	0.344	0.582	0.073	2
98	Galego	1	0.22	0.78	2	0.034	0.358	0.608	3
99	Generosa	1	0.789	0.211	1	0.271	0.682	0.048	2
100	GoncaloPir	1	0.858	0.142	1	0.283	0.695	0.022	2
101	GouvPret	1	0.702	0.298	1	0.175	0.713	0.112	2
102	GouvReal	1	0.715	0.285	1	0.688	0.027	0.284	1
103	GouvRox	1	0.769	0.231	1	0.139	0.813	0.048	2
104	Grangeal	1	0.435	0.565	2	0.034	0.627	0.338	2
105	Granho	1	0.986	0.014	1	0.972	0.017	0.01	1
106	Jaen	1	0.937	0.063	1	0.595	0.392	0.013	1
107	Jampal	1	0.974	0.026	1	0.966	0.016	0.018	1
108	Labrusco	1	0.266	0.734	2	0.16	0.227	0.613	3
109	Lameiro	1	0.488	0.512	2	0.137	0.565	0.298	2
110	Lariao	1	0.979	0.021	1	0.704	0.285	0.011	1
111	Loureiro	1	0.402	0.598	2	0.064	0.552	0.383	2
112	Lourela	1	0.74	0.26	1	0.65	0.121	0.229	1
113	Lusitano	1	0.966	0.034	1	0.759	0.22	0.021	1
114	Luzidio	1	0.441	0.559	2	0.018	0.807	0.175	2
115	Malvarisco	1	0.8	0.2	1	0.401	0.553	0.046	2
116	Malvasia	1	0.604	0.396	1	0.498	0.177	0.324	1
117	MalvB	1	0.732	0.268	1	0.142	0.824	0.034	2
118	MalvBab	1	0.903	0.097	1	0.59	0.386	0.025	1
119	MalvBSJ	1	0.709	0.291	1	0.561	0.193	0.246	1
120	MalvCabral	1	0.875	0.125	1	0.402	0.565	0.033	2
121	MalvFina	1	0.981	0.019	1	0.973	0.016	0.011	1
122	MalvPreta	1	0.949	0.051	1	0.942	0.015	0.043	1
123	MalvRei	1	0.945	0.055	1	0.502	0.487	0.011	1
124	MalvTrigue	1	0.905	0.095	1	0.588	0.377	0.035	1
125	Manteudo	1	0.979	0.021	1	0.643	0.348	0.009	1
126	MantPret	1	0.978	0.022	1	0.866	0.117	0.017	1
127	Marquinhas	1	0.792	0.208	1	0.4	0.543	0.057	2
128	Marufo	1	0.852	0.148	1	0.083	0.907	0.011	2
129	Mindelo	1	0.845	0.155	1	0.588	0.335	0.077	1
130	Mondet	1	0.481	0.519	2	0.091	0.646	0.263	2
131	Monvedro	1	0.742	0.258	1	0.203	0.762	0.035	2
132	Moreto	1	0.981	0.019	1	0.965	0.02	0.015	1
133	Moscadet	1	0.762	0.238	1	0.114	0.868	0.018	2
134	MoscBrco	1	0.96	0.04	1	0.705	0.282	0.013	1
135	MoscGaleB	1	0.597	0.403	1	0.069	0.783	0.148	2
136	MoscGalT	1	0.468	0.532	2	0.039	0.682	0.28	2
137	MourB	1	0.99	0.01	1	0.981	0.012	0.007	1
138	Mourisco	1	0.234	0.766	2	0.042	0.388	0.57	3
139	MourSem	1	0.518	0.482	1	0.057	0.693	0.25	2
140	MourTrev	1	0.876	0.124	1	0.258	0.729	0.014	2
141	Mulata	1	0.986	0.014	1	0.772	0.221	0.007	1
142	Naia	1	0.963	0.037	1	0.804	0.173	0.023	1
143	NegraMole	1	0.944	0.056	1	0.786	0.155	0.059	1
144	Nevoeira	1	0.547	0.453	1	0.074	0.711	0.215	2
145	PadBast	1	0.639	0.361	1	0.254	0.566	0.18	2
146	ParrMatias	1	0.962	0.038	1	0.879	0.078	0.043	1
147	Patorra	1	0.91	0.09	1	0.509	0.47	0.02	1
148	PeCompr	1	0.673	0.327	1	0.098	0.821	0.081	2
149	Pedral	1	0.444	0.556	2	0.023	0.822	0.155	2
150	Perrum	1	0.973	0.027	1	0.904	0.067	0.029	1
151	PicalPolho	1	0.642	0.358	1	0.034	0.927	0.039	2
152	Pilongo	1	0.547	0.453	1	0.06	0.749	0.191	2
153	Pintosa	1	0.666	0.334	1	0.061	0.879	0.06	2
154	Portalegr	1	0.952	0.048	1	0.794	0.182	0.023	1
155	PortugAzul	1	0.71	0.29	1	0.217	0.725	0.058	2
156	Praca	1	0.868	0.132	1	0.139	0.848	0.013	2
157	PretoCard	1	0.899	0.101	1	0.85	0.064	0.086	1
158	Primavera	1	0.991	0.009	1	0.94	0.052	0.007	1
159	PromisB	1	0.869	0.131	1	0.137	0.855	0.008	2
160	PtoMartinho	1	0.952	0.048	1	0.458	0.531	0.011	2
161	RabFranco	1	0.757	0.243	1	0.089	0.89	0.021	2
162	Rabigato	1	0.748	0.252	1	0.155	0.792	0.053	2
163	RabMoreno	1	0.975	0.025	1	0.88	0.105	0.015	1
164	RaboAnho	1	0.189	0.811	2	0.015	0.483	0.502	3
165	RaboOvelha	1	0.954	0.046	1	0.824	0.144	0.032	1
166	RaboOvT	1	0.681	0.319	1	0.381	0.434	0.184	2
167	Ramisco	1	0.55	0.45	1	0.04	0.833	0.127	2
168	RioGrand	1	0.902	0.098	1	0.638	0.318	0.044	1
169	Roal	1	0.971	0.029	1	0.762	0.221	0.017	1
170	RoupeiroB	1	0.925	0.075	1	0.576	0.408	0.015	1
171	RoxoRei	1	0.705	0.295	1	0.06	0.913	0.026	2
172	RoxoVFlo	1	0.729	0.271	1	0.119	0.806	0.075	2
173	Rufete	1	0.756	0.244	1	0.37	0.558	0.071	2
174	Sabro	1	0.829	0.171	1	0.641	0.265	0.094	1
175	Santareno	1	0.427	0.573	2	0.043	0.672	0.285	2
176	SaoMamede	1	0.229	0.771	2	0.015	0.499	0.486	2
177	Sarigo	1	0.99	0.01	1	0.985	0.009	0.006	1
178	Sercial	1	0.456	0.544	2	0.085	0.569	0.346	2
179	Sercialinho	1	0.745	0.255	1	0.592	0.197	0.211	1
180	Sevilhao	1	0.272	0.728	2	0.012	0.544	0.444	2
181	Sousao	1	0.223	0.777	2	0.04	0.424	0.535	3
182	TAguiar	1	0.614	0.386	1	0.032	0.865	0.103	2
183	TAlcobaca	1	0.976	0.024	1	0.772	0.214	0.014	1
184	Tamarez	1	0.923	0.077	1	0.872	0.074	0.054	1
185	TAurelio	1	0.832	0.168	1	0.181	0.804	0.015	2
186	TBarca	1	0.501	0.499	1	0.024	0.753	0.223	2
187	TBarroca	1	0.699	0.301	1	0.078	0.843	0.079	2
188	TCaiada	1	0.73	0.27	1	0.178	0.745	0.077	2
189	TCao	1	0.579	0.421	1	0.131	0.672	0.197	2
190	TCarvalha	1	0.765	0.235	1	0.604	0.224	0.172	1
191	TCidadelhe	1	0.837	0.163	1	0.467	0.478	0.055	2
192	Teinturier	1	0.829	0.171	1	0.155	0.832	0.013	2
193	TEngomada	1	0.734	0.266	1	0.114	0.861	0.024	2
194	Terrantes	1	0.5	0.5	1	0.04	0.757	0.204	2
195	TerrPico	1	0.647	0.353	1	0.115	0.744	0.141	2
196	TFrancisca	1	0.665	0.335	1	0.07	0.871	0.059	2
197	TGorda	1	0.962	0.038	1	0.95	0.025	0.026	1
198	TGrossa	1	0.984	0.016	1	0.959	0.031	0.01	1
199	Tintinha	1	0.974	0.026	1	0.862	0.115	0.023	1
200	TMalandra	1	0.875	0.125	1	0.408	0.571	0.02	2
201	TMartins	1	0.732	0.268	1	0.088	0.872	0.04	2
202	TMelra	1	0.652	0.348	1	0.119	0.741	0.14	2
203	TMesquita	1	0.618	0.382	1	0.043	0.875	0.082	2
204	TMFontes	1	0.781	0.219	1	0.072	0.912	0.017	2
205	TouFeme	1	0.676	0.324	1	0.474	0.33	0.197	1
206	TourFran	1	0.442	0.558	2	0.012	0.783	0.206	2
207	TourNaci	1	0.259	0.741	2	0.021	0.521	0.458	2
208	Tpegoes	1	0.959	0.041	1	0.892	0.051	0.057	1
209	TPereira	1	0.776	0.224	1	0.565	0.288	0.147	1
210	TPomar	1	0.805	0.195	1	0.449	0.477	0.074	2
211	Trajadura	1	0.733	0.267	1	0.03	0.958	0.011	2
212	Transanc	1	0.309	0.691	2	0.034	0.525	0.442	2
213	TRicoca	1	0.653	0.347	1	0.049	0.899	0.052	2
214	TrincB	1	0.943	0.057	1	0.698	0.278	0.024	1
215	TrincPratas	1	0.957	0.043	1	0.888	0.069	0.042	1
216	TRodo	1	0.295	0.705	2	0.011	0.607	0.382	2
217	TRoseir	1	0.971	0.029	1	0.688	0.292	0.019	1
218	TRzPenaj	1	0.603	0.397	1	0.187	0.638	0.175	2
219	TTabuaco	1	0.739	0.261	1	0.106	0.864	0.031	2
220	TValdosa	1	0.921	0.079	1	0.469	0.51	0.021	2
221	Tvarejoa	1	0.385	0.615	2	0.079	0.492	0.429	2
222	UvaCao	1	0.424	0.576	2	0.166	0.388	0.446	3
223	UvaCavaco	1	0.646	0.354	1	0.121	0.747	0.132	2
224	UvaSalsa	1	0.312	0.688	2	0.017	0.581	0.402	2
225	Verdelho	1	0.603	0.397	1	0.078	0.739	0.183	2
226	VerdelhoT	1	0.445	0.555	2	0.026	0.683	0.292	2
227	Melhorio	1	0.323	0.677	2	0.033	0.525	0.442	2
228	Verdial	1	0.972	0.028	1	0.627	0.363	0.01	1
229	Vinhao	1	0.297	0.703	2	0.018	0.588	0.394	2
230	Viosinho	1	0.537	0.463	1	0.062	0.693	0.245	2
231	Vital	1	0.989	0.011	1	0.975	0.018	0.007	1
232	110102MN	2	0.024	0.976	2	0.025	0.07	0.905	3
233	110105MN	2	0.089	0.911	2	0.041	0.153	0.806	3
234	110201MN	2	0.221	0.779	2	0.149	0.182	0.669	3
235	110303CB	2	0.01	0.99	2	0.007	0.01	0.983	3
236	110307CB	2	0.05	0.95	2	0.092	0.025	0.883	3
237	110402CB	2	0.304	0.696	2	0.087	0.34	0.574	3
238	110403CB	2	0.011	0.989	2	0.009	0.007	0.984	3
239	110405CB	2	0.166	0.834	2	0.028	0.298	0.674	3
240	110501AC	2	0.027	0.973	2	0.04	0.031	0.929	3
241	110504AC	2	0.049	0.951	2	0.071	0.026	0.903	3
242	110602AC	2	0.054	0.946	2	0.064	0.026	0.91	3
243	110603AC	2	0.546	0.454	1	0.549	0.018	0.433	1
244	120104PE	2	0.053	0.947	2	0.057	0.052	0.891	3
245	120106PE	2	0.024	0.976	2	0.03	0.022	0.948	3
246	120108PE	2	0.029	0.971	2	0.024	0.02	0.956	3
247	120109PE	2	0.043	0.957	2	0.067	0.018	0.915	3
248	120201SE	2	0.255	0.745	2	0.131	0.227	0.642	3
249	120203SE	2	0.266	0.734	2	0.156	0.225	0.619	3
250	120205SE	2	0.352	0.648	2	0.352	0.05	0.597	3
251	120207SE	2	0.597	0.403	1	0.291	0.41	0.299	2
252	120209SE	2	0.44	0.56	2	0.328	0.172	0.5	3
253	120302SE	2	0.175	0.825	2	0.065	0.255	0.681	3
254	120305GR	2	0.02	0.98	2	0.02	0.008	0.971	3
255	120307GR	2	0.01	0.99	2	0.006	0.006	0.988	3
256	120309GR	2	0.012	0.988	2	0.01	0.012	0.978	3
257	120404GR	2	0.017	0.983	2	0.011	0.008	0.98	3
258	120501GR	2	0.019	0.981	2	0.012	0.008	0.98	3

## Sheet: SupplTable5
Supplementary Table 5. List of parents-offspring trios identified in this study using 231 SNP markers. Varieties for which a pedigree has been confirmed with molecular markers for the first time are printed in red.
Offspring			Parent 1			Parent 2
SNP genotype number	Chl	Variety name	SNP genotype number	Chl	Variety name	SNP genotype number	Chl	Variety name	Number of SNP (mismatching)	LOD	References a)
3182		Alentejana	1110	A	Grand Noir	1495	A	Fernão Pires	208 (2)	61.5	1
3013		Almafra	1154	A	Síria	2245	A	Malvasia Fina	215 (2)	62.1
2837		Alvarelhão Ceitão	1258	A	Hebén	815	A	Alvarelhão	220 (0)	75.1
2965		Anadia Branca	1495	A	Fernão Pires	621	A	Montua	213 (1)	68.3	1
2959		Barreto	1133	A	Gouveio	1205	D	Marufo	214 (2)	69
3212		Benfica	1168	A	Castelão	1240	A	Alicante Henri Bouschet	217 (2)	70.7	1
2957		Branco Desconhecido	3792	C	Kadarka Bela	689	C	Furmint	211 (4)	66.1
2990		Branco Guimarães	1129	A	Rabigato	2397	A	Castellana Blanca	214 (1)	73.1
3199		Cabinda	1110	A	Grand Noir	1168	A	Castelão	219 (0)	79.2	1
3189		Campanário	1495	A	Fernão Pires	455		Preto Cardana	219 (1)	67	1
931		Carrasquenho	1003	A	Parraleta	2245	A	Malvasia Fina	220 (1)	69.8
3128		Castália	2153	B	Muscat of Alexandria	621	A	Montua	218 (1)	75.6	1
2134	A	Cerceal Branco	2245	A	Malvasia Fina	2979		Tinta Pereira	214 (1)	66.3
843		Dona Joaquina	2153	B	Muscat of Alexandria	2224		Tamarez	212 (2)	66.7	1
1282	D	Donzelinho Branco	1133	A	Gouveio	3088	D	Cainho da Terra	232 (1)	60.7
2964		Donzelinho Roxo	1133	A	Gouveio	1205	D	Marufo	215 (1)	66.5
2367	D	Donzelinho Tinto	1133	A	Gouveio	3088	D	Cainho da Terra	233 (1)	73.5
2972		Lourela	1258	A	Hebén	3088	D	Cainho da Terra	214 (1)	62.7
3181		Lusitano 7	1168	A	Castelão	1240	A	Alicante Henri Bouschet	210 (3)	62	1
601		Malvasia Branca de São Jorge	1264	A	Vital	775		Uva Cao	212 (0)	84.7	1
2980		Malvasia Trigueira	1187	A	Naparo	2156	A	Trousseau Noir	219 (0)	76.1
2963		Melra	1205	D	Marufo	760	A	Touriga Nacional	208 (1)	57.2
2128	A	Molar	2099	D	Savagnin	939	A	Prieto Picudo Tinto	233 (1)	56.9
3195		Moscatel Galego Tinto	2234	D	Muscat a Petits Grains	815	A	Alvarelhão	217 (2)	56.4
3190		Portalegre	1168	A	Castelão	2047	D	Muscat Hamburg	217 (1)	75.9	1
3005		Praça	1129	A	Rabigato	2397	A	Castellana Blanca	214 (1)	74.7
455		Preto Cardana	1089	A	Cayetana Blanca	2128	A	Molar	222 (1)	80.7
3006		Preto Martinho	1205	D	Marufo	1270		Carrega Tinto	214 (1)	76.7
3127		Rio Grande	1495	A	Fernão Pires	621	A	Montua	219 (3)	61.7	1
3222		Roxo de Vila Flôr	1133	A	Gouveio	1205	D	Marufo	199 (2)	56.5
2984		Roxo Rei	1205	D	Marufo	815	A	Alvarelhão	206 (1)	53.9
2987		Sercialinho	1264	A	Vital	775		Uva Cao	213 (0)	80	1
2968		Tinta Aguiar	1205	D	Marufo	760	A	Touriga Nacional	206 (1)	60.9
1123	D	Tinta Carvalha	1089	A	Cayetana Blanca	3088	D	Cainho da Terra	220 (2)	54.7
2997		Tinta de Cidadelhe	1205	D	Marufo	2960		Casteloa	212 (1)	63.5
3196		Tinta do Aurélio	1205	D	Marufo	2974		Tinta Pomar	220 (2)	67
2966		Tinta Martins	1205	D	Marufo	1321	A	Graciano	211 (1)	70.3
3215		Tinta Mesquita	1205	D	Marufo	2240	A	Vinhão	217 (1)	56.6
2970		Tinta Miúda de Fontes	1383	D	Arinto	2156	A	Trousseau Noir	216 (3)	52.7
2991		Tinta Ricoca	1205	D	Marufo	2156	A	Trousseau Noir	213 (1)	61.1
2996		Tinta Tabuaço	2156	A	Trousseau Noir	2397	A	Castellana Blanca	216 (0)	67.8
3052		Tinta Valdosa	1205	D	Marufo	1229	A	Cornifesto	212 (0)	64.7
2994		Tintinha	1168	A	Castelão	1240	A	Alicante Henri Bouschet	211 (1)	68	1
3187		Tinto Pegões	1168	A	Castelão	1240	A	Alicante Henri Bouschet	176 (0)	61.7	1
3048		Triunfo	1168	A	Castelão	2047	D	Muscat Hamburg	217 (1)	85.3	1
3206		Verdial Tinto	1205	D	Marufo	2245	A	Malvasia Fina	217 (2)	64.1
3059		Vs (Vsylvestris)-110402	3002	A	Folha de Figueira	3149		Vs (Vsylvestris)-110403	217 (2)	69.8
2346	A	Água Santa	1168	A	Castelão	634	A	Camarate Tinto	224 (0)	96.3	3
3191		Alcoa	1110	A	Grand Noir	1168	A	Castelão	219 (1)	87.9	1
3064	A	Alvarinho Lilás	621	A	Montua	775		Uva Cao	233 (0)	76	1
1254		Boal Espinho	1258	A	Hebén	2245	A	Malvasia Fina	212 (2)	86	4
3011		Boal Vencedor	1089	A	Cayetana Blanca	2245	A	Malvasia Fina	212 (2)	66.9	6
634	A	Camarate Tinto	1089	A	Cayetana Blanca	2173	A	Alfrocheiro	223 (0)	79.2	2; 3; 6
1270		Carrega Tinto	1258	A	Hebén	2173	A	Alfrocheiro	222 (0)	76.9	2; 4
2976		Casculho	1089	A	Cayetana Blanca	2173	A	Alfrocheiro	213 (1)	72.1	2
2985		Castelã	1089	A	Cayetana Blanca	2173	A	Alfrocheiro	210 (1)	80.6	2
1168	A	Castelão	1089	A	Cayetana Blanca	2173	A	Alfrocheiro	233 (0)	89.4	2; 3; 6
1385		Castelao Branco	1258	A	Hebén	2173	A	Alfrocheiro	220 (0)	73.2	2; 4
3119		Castelo Branco	1495	A	Fernão Pires	621	A	Montua	216 (3)	58.3	15
2960		Casteloa	1089	A	Cayetana Blanca	2173	A	Alfrocheiro	212 (1)	73.9	2
2366	A	Cercial	2245	A	Malvasia Fina	767	A	Sercial	234 (1)	86	14
2998		Côdega de Larinho	1129	A	Rabigato	1258	A	Hebén	214 (1)	72.3	4
2977		Concieira	2173	A	Alfrocheiro	945	A	Ramisco	214 (3)	56.7	2
1229	A	Cornifesto	1089	A	Cayetana Blanca	2173	A	Alfrocheiro	223 (0)	71.1	2; 3; 6
3122		Deliciosa	1240	A	Alicante Henri Bouschet	621	A	Montua	219 (0)	84	1
854	A	Douradinha	2173	A	Alfrocheiro	852	A	Amaral	218 (3)	52.9	2; 6
1320		Durif	1319		Peloursin	2158	A	Syrah	219 (1)	65.3	6; 10
1133	A	Gouveio	2099	D	Savagnin	2397	A	Castellana Blanca	230 (0)	66.9	6
1189		Jampal	1089	A	Cayetana Blanca	2173	A	Alfrocheiro	219 (0)	79.3	2
582		Larião	1258	A	Hebén	473	C	Ahmeur Bou Ahmeur	224 (1)	91	4
836	A	Loureiro Blanco	2452	A	Branco Escola	852	A	Amaral	230 (0)	66.5	6
2008		Madeleine Royale	2018	D	Schiava Grossa	2107	A	Pinot	236 (0)	84.3	6; 8
3016		Malvarisco	2173	A	Alfrocheiro	651	A	Tinto Cão	202 (2)	59	2
1376		Malvasia	1258	A	Hebén	852	A	Amaral	221 (0)	74.7	4; 6; 7
2370		Malvasia Babosa	1024	A	Malvasia di Sardegna	1258	A	Hebén	232 (0)	68.5	4
2245	A	Malvasia Fina	1258	A	Hebén	2173	A	Alfrocheiro	234 (2)	70.4	2; 4; 6
2347	A	Malvasia Preta	1089	A	Cayetana Blanca	2173	A	Alfrocheiro	231 (0)	85.6	2; 3; 6
1332	A	Mencia	2173	A	Alfrocheiro	3009		Patorra	232 (1)	61.4	2
2329	C	Meslier Saint Francois	1245	C	Heunisch Weiss	537	D	Chenin Blanc	226 (0)	71.7	6; 12
621	A	Montua	1258	A	Hebén	2306	C	Bou Qsob	234 (0)	99.2	4; 6
2506		Moreto	1089	A	Cayetana Blanca	2173	A	Alfrocheiro	230 (0)	73.7	2; 6
1399		Moscatel Nunes	1258	A	Hebén	2153	B	Muscat of Alexandria	215 (1)	76.4	4
2201	A	Mouraton	1089	A	Cayetana Blanca	2173	A	Alfrocheiro	231 (2)	76.6	2; 3
2999		Mourisco de Semente	1205	D	Marufo	896	A	Borraçal	207 (4)	52.1	6
3184		Mulata	1168	A	Castelão	1240	A	Alicante Henri Bouschet	218 (3)	85.7	6
2973		Padeiro	1258	A	Hebén	2240	A	Vinhão	216 (1)	65.9	4; 6
824		Parreira Matias	2173	A	Alfrocheiro	885	A	Airen	212 (0)	79	2
3225		Primavera	1168	A	Castelão	1240	A	Alicante Henri Bouschet	218 (1)	93.8	1
2983		Rabigato Moreno	1129	A	Rabigato	1258	A	Hebén	213 (0)	84.5	4
1174	A	Ratinho	1154	A	Síria	2245	A	Malvasia Fina	214 (1)	77.5	6; 7; 9; 11
1488		Roupeiro Branco	1258	A	Hebén	2214	D	Folgasão	215 (2)	54.9	4
2106	A	Rufete	2128	A	Molar	3960	A	Perepinhão Portalegre	235 (0)	76.8	6
1316	A	Tempranillo	2228	A	Albillo Mayor	2410	A	Benedicto	234 (0)	100	5
1296		Terrantez do Pico	1132	D	Verdelho Branco	2156	A	Trousseau Noir	217 (1)	74.5	16
1167	D	Tinta Barroca	1205	D	Marufo	760	A	Touriga Nacional	224 (1)	69.5	6; 13
3010		Tinta da Barca	1205	D	Marufo	760	A	Touriga Nacional	204 (0)	72	6
1142		Tinta de Lisboa	1154	A	Síria	2156	A	Trousseau Noir	215 (0)	63.5	6
2969		Touriga Fêmea	2245	A	Malvasia Fina	760	A	Touriga Nacional	214 (1)	63.4	6
493	D	Touriga Franca	1205	D	Marufo	760	A	Touriga Nacional	223 (1)	63.9	13
2988		Trincadeira Branca	1258	A	Hebén	2156	A	Trousseau Noir	209 (0)	66.2	4
823	A	Trincadeira das Pratas	1258	A	Hebén	2173	A	Alfrocheiro	229 (0)	80	2; 4
1264	A	Vital	1203	A	Rabo de Ovelha	2245	A	Malvasia Fina	233 (1)	83.7	6
Chl = Chlorotype
a) References
Pedigrees without a reference number are described here for the first time
1: Ferreira de Almeida, Jose Leão (variety name assigned by its Breeder)
2: Castro, I., Martín, J. P., Ortiz, J. M., and Pinto-Carnide, O. (2011). Varietal discrimination and genetic relationships of Vitis vinifera L. cultivars from two major Controlled Appellation (DOC) Regions in Portugal. Scientia Horticulturae 127(4), 507–514. doi: 10.1016/j.scienta.2010.11.018
3: Zinelabidine, L. H., Cunha, J., Eiras-Dias, J. E., Cabello, F., Martínez-Zapater, J. M., and Ibáñez, J. (2015). Pedigree analysis of the Spanish grapevine cultivar ‘Hebén’. Vitis 54(Special issue), 81–86.
4: Lacombe, T., Boursiquot, J. M., Laucou, V., Di Vecchi-Staraz, M., Péros, J. P., and This, P. (2013). Large-scale parentage analysis in an extended set of grapevine cultivars (Vitis vinifera L.). Theoretical and Applied Genetics 126(2), 401–414. doi: 10.1007/s00122-012-1988-2
5. Cunha, J., Zinelabidine, L. H., Teixeira-Santos, M., Brazão, J., Fevereiro, P., Martínez-Zapater, J. M., et al. (2015). Grapevine cultivar ‘Alfrocheiro’ or ‘Bruñal’ plays a primary role in the relationship among Iberian grapevines. Vitis 54 (Special issue), 59–65.
6: Zinelabidine, L. H., Haddioui, A., Rodríguez, V., Cabello, F., Eiras-Dias, J. E., Martínez Zapater, J. M., et al. (2012). Identification by SNP analysis of a major role for Cayetana Blanca in the genetic network of Iberian Peninsula grapevine varieties. American Journal of Enology and Viticulture 63(1), 121–126. doi: 10.5344/ajev.2011.11052
7: Lacombe, T., Boursiquot, J. M., Laucou, V., Dechesne, F., Varès, D., and This, P. (2007). Relationships and genetic diversity within the accessions related to Malvasia held in the Domaine de Vassal grape germplasm repository. American Journal of Enology and Viticulture 58(1), 124–131.
8: Lopes, M. S., Sefc, K. M., Eiras Dias, E., Steinkellner, H., Laimer Câmara Machado, M., and Câmara Machado, A. (1999). The use of microsatellites for germplasm management in a Portuguese grapevine collection. Theoretical and Applied Genetics 99(3–4), 733–739. doi: 10.1007/s001220051291
9: Sefc, K. M., Lefort, F., Grando, M. S., Scott, K. D., Steinkellner, H., and Thomas, M. R. (2001). “Microsatellite markers for grapevine: a state of the art,” in Molecular Biology & Biotechnology of Grapevine, eds Roubelakis-Angelakis K.A. (Dordrecht), 433-462. doi: 10.1007/978-94-017-2308-4_17
10: Moita Maçanita, A., Santos, R. and Catarina Gomes, A. (2018). Unravelling the origin of Vitis vinifera L. Verdelho. Australian Journal of Grape and Wine Research 24, 450-460. doi: 10.1111/ajgw.12353
11: Ibáñez, J., Muñoz-Organero, G., Zinelabidine, L. H., de Andrés, M. T., Cabello, F., and Martínez-Zapater, J. M. (2012). Genetic origin of the grapevine cultivar Tempranillo. American Journal of Enology and Viticulture 63(4), 549–553. doi: 10.5344/ajev.2012.12012
12: Meredith, C. P., Bowers, J. E., Riaz, S., Handley, V., Bandman, E. B., and Dangl, G. S. (1999). The identity and California as Petite Sirah. American Journal of Enology and Viticulture 50(3), 236–242.parentage of the variety known in
13: Ibáñez, J., Vargas, A. M., Palancar, M., Borrego, J., and de Andrés, M. T. (2009). Genetic relationships among table-grape varieties. American Journal of Enology and Viticulture 60(1), 35–42.
14: Bowers, J., Siret, R., This, P., Boursiquot, J. M., and Meredith, C. P. (2000). A single pair of parents proposed for a group of grapevine varieties in Northeastern France. Acta Horticulturae 528, 129-132. doi: 10.17660/ActaHortic.2000.528.15
15: Lopes, M. S., Rodrigues dos Santos, M., Eiras Dias, J. E., Mendonça, D., and Câmara Machado, A. (2006). Discrimination of Portuguese grapevines based on microsatellite markers. Journal of Biotechnology 127(1), 34–44. doi: 10.1016/j.jbiotec.2006.06.006
16: Magalhaes, R., Faria, M. A., Santos N. M. M, Eiras-Dias, J. E., Magalhaes, N., Meredith, C. P., et al. (2003). Verifying the identity and parentage of Cruzado de Rabo de Ovelha with microsatellite markers. American Journal of Enology and Viticulture 54(1), 56–58.
